# Supplementary material for: Marine Habitat Selection by Marbled Murrelets (Brachyramphus marmoratus) during the Breeding Season
Source: PLoS One. 2016 Sep 28;11(9):e0162670. doi: 10.1371/journal.pone.0162670 (PMC5040416; doi:10.1371/journal.pone.0162670)
Supplement: S1 Table — (XLSX) [file pone.0162670.s001.xlsx]

## Sheet: Export_Output
pointid	choice	y	birdid	year	month	day	time	x	y	shoredist	trapdist	bathy	previoussst	currentsst	previouschlor	currentchlor	currentda	marinefoot	terrfoot	winds	nesthab	shoretype
2	1	0	2004021	2004	6	8	855	468522	5.34241e+06	10233.6	15931.3	-130	10.7469	11.5086	1.87867	2.5625	0.403	14.2793	59	3	0.080625	rock
2	2	0	2004021	2004	6	8	855	445527	5.35576e+06	144.244	22887.4	-4	10.265	11.04	9.71333	5.44233	0.3	6.90905	59	2	0.0622014	gravel beach
2	3	0	2004021	2004	6	8	855	476450	5.3417e+06	11592.1	22970.6	-105	11.0188	12.1989	2.07527	3.1985	0.351	13.9248	67	3	0.0759761	beach with sand
2	4	0	2004021	2004	6	8	855	466043	5.35814e+06	1855.26	26074.3	-74	10.2075	11.1067	3.91667	15.7711	2.298	6.15594	59	3	0.0356851	rock
2	5	0	2004021	2004	6	8	855	455154	5.33273e+06	1004.67	2089.77	-13	9.955	11.515	11.8648	19.6862	0.124	37.174	23	1	0.130601	beach with sand
2	6	1	2004021	2004	6	8	855	456409	5333539	1506	2199.33	-25	10.7717	10.8425	10.5539	8.56508	0.124	5.93727	23	1	0.124015	beach with sand
3	1	0	2004021	2004	6	10	1132	484729	5.34282e+06	8257.68	31232	-153	11.1313	12.1337	1.80193	8.93485	0.444	11.0845	34	4	0.0604795	beach with sand
3	2	0	2004021	2004	6	10	1132	437118	5.34593e+06	10557.4	20726.3	-161	10.2275	11.315	1.62708	3.51838	0.378	11.3981	34	3	0.108347	rock
3	3	0	2004021	2004	6	10	1132	430422	5.3483e+06	10354.7	27691.9	-178	10.25	11.2863	3.94085	21.513	0.203	9.85985	34	3	0.107873	beach with sand
3	4	0	2004021	2004	6	10	1132	490636	5.3424e+06	5796.24	36880	-154	11.1836	12.0686	2.46107	2.40567	0.403	10.8853	34	3	0.0535491	beach with sand
3	5	0	2004021	2004	6	10	1132	483481	5.33096e+06	617.416	29163.9	-8	9.9625	10.78	34.9818	40.9872	1.008	34.7584	67	2	0.097499	beach with sand
3	6	1	2004021	2004	6	10	1132	456670	5332456	644.174	3102.97	-10	10.24	11.515	14.9268	9.414	0.124	39.2062	23	1	0.127287	beach with sand
4	1	0	2004021	2004	6	11	1134	480736	5.35385e+06	7122.34	32409.9	-63	10.5108	11.6165	1.94138	4.18306	0.408	12.2491	59	4	0.0411519	rock
4	2	0	2004021	2004	6	11	1134	440816	5.34548e+06	10695.5	17447.8	-163	10.2318	11.4336	1.8325	21.8354	0.378	13.4479	23	3	0.104128	rock
4	3	0	2004021	2004	6	11	1134	436736	5.34088e+06	6370.08	18856.6	-145	10.3394	11.4857	2.96242	14.4249	0.592	11.6503	23	2	0.146916	beach with sand
4	4	0	2004021	2004	6	11	1134	445715	5.35017e+06	4193.42	17788.2	-168	10.224	11.5783	2.59817	5.75721	0.3	13.0581	48	3	0.0772674	rock
4	5	0	2004021	2004	6	11	1134	415799	5.34603e+06	3630.54	40376.9	-170	10.3656	12.2714	26.3517	28.5987	0.178	9.71017	21	2	0.140373	gravel beach
4	6	1	2004021	2004	6	11	1134	456433	5.3322e+06	566.048	3149.98	-9	10.24	11.515	14.9268	9.414	0.124	39.2062	23	1	0.129009	beach with sand
5	1	0	2004021	2004	6	12	1445	465672	5.35309e+06	4943.44	21457.1	-96	10.2818	11.19	2.0022	6.44173	0.4	11.2011	67	3	0.0537644	rock
5	2	0	2004021	2004	6	12	1445	459008	5.34472e+06	6092.4	10933.6	-180	10.4464	12.2225	1.92321	8.18892	0.58	10.6294	28	3	0.0810555	rock
5	3	0	2004021	2004	6	12	1445	467303	5.35651e+06	3893.3	25229.7	-79	10.165	11.525	2.73653	13.3178	1.607	12.3491	59	3	0.0408506	rock
5	4	0	2004021	2004	6	12	1445	480379	5.36508e+06	522.783	39843.9	-34	9.41	11.515	3.70857	19.3981	0.337	6.02592	59	2	0.0181223	rock
5	5	0	2004021	2004	6	12	1445	486275	5.36044e+06	4133.11	40825.8	-78	10.2727	11.499	1.91618	3.335	0.407	14.2575	59	3	0.0283673	rock
5	6	1	2004021	2004	6	12	1445	456355	5331841	292.433	3402.72	-5	10.24	11.515	14.9268	9.414	0.124	39.2062	23	1	0.130601	beach with sand
6	1	0	2004021	2004	6	13	1304	490712	5.36099e+06	7753.31	44678.5	-34	10.3854	11.6821	2.64694	6.23993	0.255	13.7891	28	3	0.0258276	rock
6	2	0	2004021	2004	6	13	1304	476722	5.3485e+06	11708.7	26086.1	-78	10.9779	11.5867	1.70425	7.23563	0.527	12.0449	59	4	0.0591021	rock
6	3	0	2004021	2004	6	13	1304	465569	5.36155e+06	1012.84	28990.2	-28	10.6775	10.88	30.4891	32.5707	2.298	39.6075	78	1	0.0255693	beach with sand
6	4	0	2004021	2004	6	13	1304	466937	5.33525e+06	3125.13	12385.5	-95	10.8935	12.2856	2.01408	24.408	0.623	13.4078	59	2	0.102535	rock
6	5	0	2004021	2004	6	13	1304	481401	5.33242e+06	2968.12	26937.9	-19	10.6662	12.0733	30.5533	34.8788	1.008	4.89957	67	2	0.0952606	beach with sand
6	6	1	2004021	2004	6	13	1304	455380	5.33195e+06	275.09	2902.02	-6	9.955	11.515	18.3876	25.0402	0.124	37.174	23	1	0.132754	beach with sand
7	1	0	2004021	2004	6	14	1900	496666	5.35599e+06	11199.6	47167.3	-13	10.4907	11.48	1.98228	2.78044	0.25	6.44989	28	4	0.0316388	rock
7	2	0	2004021	2004	6	14	1900	430696	5.35e+06	8635.83	28331.2	-177	10.265	11.5364	3.443	3.68608	0.203	9.89887	34	3	0.098446	beach with sand
7	3	0	2004021	2004	6	14	1900	490620	5.35741e+06	9402.54	42596.6	-95	10.3657	11.645	2.62217	26.3821	0.29	11.9858	28	4	0.032844	rock
7	4	0	2004021	2004	6	14	1900	459724	5.34106e+06	7863.15	8167.54	-144	10.834	11.9242	1.73885	26.69	1.161	10.9927	45	3	0.0931514	beach with sand
7	5	0	2004021	2004	6	14	1900	414625	5.34773e+06	4529.1	41999.5	-187	10.2969	12.2314	5.64	22.321	0.178	9.53719	15	2	0.132754	gravel beach
7	6	1	2004021	2004	6	14	1900	457440	5333222	507.186	3250.54	-14	10.24	10.8425	18.5638	68.0615	0.124	39.2062	25	1	0.122638	beach with sand
8	1	0	2004021	2004	6	15	1411	478653	5.36648e+06	241.631	39852.6	-1	9.41	12.53	4.3775	22.0239	0.536	39.9896	59	2	0.016831	beach with sand
8	2	0	2004021	2004	6	15	1411	487063	5.33687e+06	2069.67	32571	-120	10.67	11.7422	4.84744	5.00692	0.341	11.1293	34	3	0.0707675	beach with sand
8	3	0	2004021	2004	6	15	1411	440864	5.35153e+06	5064.34	21674.8	-171	10.2514	11.404	2.3015	5.26307	0.301	16.2032	34	3	0.0805389	rock
8	4	0	2004021	2004	6	15	1411	415226	5.3456e+06	2968.79	40809.6	-164	10.5306	12.2014	43.5336	30.8653	0.178	9.30983	15	2	0.144204	gravel beach
8	5	0	2004021	2004	6	15	1411	444298	5.35192e+06	3536.16	20021.6	-163	10.1755	11.4675	2.477	11.2387	0.259	16.2476	48	3	0.074986	rock
8	6	1	2004021	2004	6	15	1411	455864	5332431	919.818	2644.69	-13	9.955	11.515	18.3876	25.0402	0.124	37.174	23	1	0.129654	beach with sand
9	1	0	2004021	2004	6	16	1519	468776	5.34552e+06	10386.1	17845.7	-146	10.8846	11.9871	3.72881	2.3914	0.403	14.2358	67	3	0.0736946	rock
9	2	0	2004021	2004	6	16	1519	437369	5.33646e+06	2189.67	17279.2	-21	10.0825	11.2443	54.1041	23.8601	0.35	5.80082	23	1	0.17072	beach with sand
9	3	0	2004021	2004	6	16	1519	426302	5.34873e+06	11255	31534.9	-190	10.225	11.6044	1.978	17.259	0.213	9.82481	21	3	0.111274	beach with sand
9	4	0	2004021	2004	6	16	1519	476822	5.34336e+06	13193.2	23872.4	-97	10.655	12.2063	1.98943	6.414	0.624	14.152	67	3	0.073135	beach with sand
9	5	0	2004021	2004	6	16	1519	462729	5.35381e+06	1918.07	20755.7	-94	10.33	10.8725	1.86931	3.76913	0.279	11.4587	67	3	0.0542809	rock
9	6	1	2004021	2004	6	16	1519	454821	5333829	1983.29	940.371	-32	10.3358	10.8425	6.83673	26.9298	0.124	44.9047	17	1	0.128105	beach with sand
10	1	0	2004021	2004	6	17	1343	474320	5.35372e+06	7181.17	27400.8	-49	10.3583	11.7081	3.314	8.6686	0.755	11.2606	75	4	0.0453274	rock
10	2	0	2004021	2004	6	17	1343	457355	5.33306e+06	451.413	3253.89	-14	10.24	10.8425	18.5638	68.0615	0.124	39.2062	25	1	0.123284	beach with sand
10	3	0	2004021	2004	6	17	1343	476614	5.34917e+06	11048.4	26354.7	-86	10.8537	11.6919	1.75575	12.3256	0.527	12.0449	59	4	0.0573802	rock
10	4	0	2004021	2004	6	17	1343	447289	5.35083e+06	3134.42	17663.6	-162	10.2372	11.7243	2.66942	7.75131	0.3	15.0352	28	3	0.0734794	rock
10	5	0	2004021	2004	6	17	1343	459059	5.34426e+06	6552.38	10539	-179	10.4464	12.2225	1.92321	8.18892	0.58	10.9206	28	3	0.082433	rock
10	6	1	2004021	2004	6	17	1343	455737	5334717	2759.33	1175.11	-62	10.3358	10.8425	6.83673	26.9298	1.161	12.6749	17	2	0.122724	beach with sand
11	1	0	2004021	2004	6	18	1303	477893	5.3727e+06	1376.11	44559.3	-41	10.5057	12.2167	23.2059	69.8528	0.387	47.0326	75	2	0.0167018	beach with sand
11	2	0	2004021	2004	6	18	1303	442678	5.33414e+06	71.1217	11898.6	-3	9.6075	11.2525	89.2984	14.5263	0.456	36.7338	23	1	0.167276	beach with sand
11	3	0	2004021	2004	6	18	1303	420480	5.36089e+06	2980.32	42962.7	-46	9.81643	11.15	5.89612	22.8514	0.24	15.0951	25	2	0.0682708	gravel beach
11	4	0	2004021	2004	6	18	1303	481973	5.36141e+06	1538.02	38251.4	-49	10.1096	11.0554	3.05363	10.8371	0.337	6.10906	59	3	0.0246653	rock
11	5	0	2004021	2004	6	18	1303	464676	5.33389e+06	2376.96	10149.9	-71	10.6907	11.769	2.73342	15.9339	1.635	10.9605	59	2	0.107873	rock
11	6	1	2004021	2004	6	18	1303	456344	5333138	1385.17	2391.56	-21	10.7717	11.515	10.5539	8.56508	0.124	5.93727	23	1	0.125608	beach with sand
12	1	0	2004021	2004	6	19	1300	416579	5.34667e+06	4582.41	39815.9	-183	10.2162	11.8475	6.124	10.13	0.178	9.6903	21	2	0.135681	gravel beach
12	2	0	2004021	2004	6	19	1300	412526	5.34667e+06	2582.6	43697.1	-159	11.1122	11.695	23.2401	52.7521	0.178	9.65522	15	2	0.141578	gravel beach
12	3	0	2004021	2004	6	19	1300	465327	5.34207e+06	10115	13029.6	-147	10.8317	12.2889	1.83888	18.8037	0.623	14.3428	59	3	0.0865654	rock
12	4	0	2004021	2004	6	19	1300	477016	5.33189e+06	2502.94	22633.1	-32	10.7067	12.3788	22.5434	29.6897	1.008	14.4466	67	2	0.100168	beach with sand
12	5	0	2004021	2004	6	19	1300	494988	5.3517e+06	15042.7	43842.3	-29	10.7382	12.22	1.91618	4.58188	0.287	5.27466	28	4	0.0405062	beach with sand
12	6	1	2004021	2004	6	19	1300	455008	5334013	2202.57	846.945	-34	10.3358	10.8425	6.83673	26.9298	0.124	44.9047	17	1	0.12677	beach with sand
13	1	0	2004021	2004	6	20	1409	498509	5.33897e+06	6379.89	44150.9	-58	11.1218	12.2946	2.43573	5.73771	0.277	11.9107	39	4	0.0513538	beach with sand
13	2	0	2004021	2004	6	20	1409	465479	5.34294e+06	9852.24	13660.5	-158	10.6623	11.754	1.71112	33.4602	0.525	14.6165	59	3	0.0833369	rock
13	3	0	2004021	2004	6	20	1409	452906	5.34065e+06	6670.74	6142.6	-162	10.532	12.185	2.44269	9.32825	1.161	14.2061	17	2	0.101933	rock
13	4	0	2004021	2004	6	20	1409	429121	5.35895e+06	1351.48	35121.5	-56	9.8825	11.345	8.06289	102.306	0.516	14.5587	34	2	0.0676682	beach with sand
13	5	0	2004021	2004	6	20	1409	428800	5.354e+06	5450.05	32168.5	-150	10.354	11.8117	2.31358	38.0939	0.516	14.2379	34	3	0.0836813	beach with sand
13	6	1	2004021	2004	6	20	1409	457573	5334425	1383.63	3026.71	-27	10.4969	11.735	2.77508	64.9605	1.161	6.12583	25	2	0.117946	beach with sand
14	1	0	2004021	2004	6	21	1413	473063	5.35071e+06	10431.4	24446.8	-103	10.5561	11.6433	2.07218	4.61594	0.755	12.1752	81	4	0.0559597	rock
14	2	0	2004021	2004	6	21	1413	428270	5.3455e+06	9892.06	28411.5	-187	10.184	11.6011	2.88609	21.1963	0.495	9.40453	21	2	0.128707	beach with sand
14	3	0	2004021	2004	6	21	1413	455091	5.33818e+06	5423.54	3487.89	-138	10.5706	11.725	2.0669	31.4848	1.161	10.9345	17	2	0.109638	rock
14	4	0	2004021	2004	6	21	1413	472106	5.35302e+06	8320.08	25344.3	-59	10.4763	11.4543	1.97618	3.18787	0.755	12.0433	81	4	0.0500194	gravel beach
14	5	0	2004021	2004	6	21	1413	477548	5.3343e+06	4625.72	22990	-53	11.035	12.545	2.3535	23.0786	1.008	9.13829	67	2	0.0919031	beach with sand
14	6	1	2004021	2004	6	21	1413	448022	5335894	854.951	6642.25	-71	10.2258	10.85	13.108	18.9966	0.501	38.738	23	2	0.137144	rock
15	1	0	2004021	2004	6	22	1426	453980	5.33924e+06	5805.08	4543.94	-152	10.6685	12.188	2.34973	17.9052	1.161	11.6768	17	2	0.106668	rock
15	2	0	2004021	2004	6	22	1426	473118	5.34362e+06	11975.9	20574.6	-101	10.735	12.0569	1.63925	13.7518	0.403	12.4154	65	3	0.0744264	rock
15	3	0	2004021	2004	6	22	1426	415901	5.3437e+06	1634.75	39688.5	-135	10.327	11.2337	19.9526	26.8582	0.178	0.0530514	21	2	0.15475	beach with sand
15	4	0	2004021	2004	6	22	1426	409340	5.34767e+06	1888.42	47036.5	-159	10.9133	11.7925	22.1305	22.8628	0.287	9.5068	35	2	0.134777	rock
15	5	0	2004021	2004	6	22	1426	438005	5.33708e+06	2596.98	16723.6	-33	10.041	11.2043	48.1518	26.5191	0.35	35.8279	23	2	0.166028	beach with sand
15	6	1	2004021	2004	6	22	1426	447590	5336083	927.582	7101.5	-75	10.1429	10.97	26.02	44.3624	0.501	0.251834	23	2	0.137962	rock
16	1	0	2004021	2004	6	23	1848	452361	5.345e+06	6365.16	10498.6	-183	10.5217	12.1283	2.22777	18.6094	0.76	10.6733	28	3	0.0874693	rock
16	2	0	2004021	2004	6	23	1848	433423	5.35304e+06	5722.39	27962.7	-164	10.442	11.766	2.1965	6.41386	0.306	13.9062	34	3	0.0847574	gravel beach
16	3	0	2004021	2004	6	23	1848	445524	5.33719e+06	2267.73	9364.38	-92	10.1438	11.6981	4.79164	21.3732	0.501	41.5255	23	2	0.140287	rock
16	4	0	2004021	2004	6	23	1848	456443	5.33431e+06	1982.48	1926.88	-34	10.3658	10.8425	3.90046	21.3372	0.124	5.93727	23	2	0.121476	beach with sand
16	5	0	2004021	2004	6	23	1848	429885	5.34355e+06	8283.49	26206	-171	10.0817	11.5357	3.93667	14.9004	0.349	11.8093	21	2	0.142912	beach with sand
16	6	1	2004021	2004	6	23	1848	459405	5333578	478.42	4978.82	-7	10.135	12.195	11.6721	66.1321	1.161	38.6915	45	1	0.116827	beach with sand
18	1	0	2004021	2004	6	25	1047	443241	5.35303e+06	3484.84	21513.1	-147	10.2356	11.7675	2.37257	38.9522	0.259	15.9052	59	3	0.0730059	gravel beach
18	2	0	2004021	2004	6	25	1047	479095	5.35495e+06	5470.57	31792.4	-69	10.2433	11.239	20.7767	4.10665	0.555	11.6936	59	4	0.0401188	rock
18	3	0	2004021	2004	6	25	1047	479393	5.35077e+06	9600.96	29560.6	-100	10.5881	11.6365	1.73269	4.10753	0.755	12.0816	59	4	0.0492015	rock
18	4	0	2004021	2004	6	25	1047	497779	5.34553e+06	10161.1	44544.3	-155	11.0929	11.7983	2.26907	2.15393	0.294	10.003	39	4	0.0444234	beach with sand
18	5	0	2004021	2004	6	25	1047	439799	5.3501e+06	6229.52	21310.3	-178	10.162	11.369	1.66708	4.95473	0.301	12.3374	34	3	0.0864793	rock
18	6	1	2004021	2004	6	25	1047	456067	5331997	524.385	3122.61	-8	10.24	11.515	14.9268	9.414	0.124	37.174	23	1	0.130817	beach with sand
19	1	0	2004021	2004	6	26	1505	429610	5.35409e+06	4982.42	31580.9	-147	10.3856	11.8325	2.16825	11.476	0.796	13.7293	34	3	0.0830786	beach with sand
19	2	0	2004021	2004	6	26	1505	446087	5.34328e+06	8162.56	12034.9	-163	10.5325	11.9222	2.29508	11.4492	0.938	14.0379	23	3	0.107873	rock
19	3	0	2004021	2004	6	26	1505	497961	5.33785e+06	5542.52	43510	-44	10.6028	12.2408	2.57207	2.76872	0.277	12.1247	39	3	0.053377	beach with sand
19	4	0	2004021	2004	6	26	1505	455711	5.34014e+06	7348.5	5531.48	-154	10.609	12.0167	2.06	11.0582	1.161	13.8538	17	2	0.10034	rock
19	5	0	2004021	2004	6	26	1505	427361	5.33917e+06	3610.52	27560.4	-72	10.5158	11.4394	28.1297	48.0296	1.721	9.20224	21	2	0.176962	beach with sand
19	6	1	2004021	2004	6	26	1505	454257	5333061	1159.77	1699.59	-20	9.955	11.515	11.5766	18.5167	0.124	37.174	17	1	0.132022	beach with sand
20	1	0	2004021	2004	6	27	1035	469396	5.33012e+06	430.542	15533.3	-9	11.0583	12.0425	30.465	10.1099	0.845	38.3789	65	1	0.11179	human structure
20	2	0	2004021	2004	6	27	1035	431827	5.3374e+06	2789.81	22890.6	-31	10.2831	11.13	29.5691	32.1661	1.721	10.6054	23	2	0.177263	beach with sand
20	3	0	2004021	2004	6	27	1035	470294	5.35175e+06	9464.45	23177.8	-91	10.4692	11.5706	1.72794	12.8484	0.459	11.9573	75	4	0.0549266	rock
20	4	0	2004021	2004	6	27	1035	452814	5.35165e+06	100.409	17004.7	-9	9.93	10.785	4.18017	33.9039	0.3	5.40105	34	1	0.0681848	gravel beach
20	5	0	2004021	2004	6	27	1035	472773	5.34278e+06	11079.6	19911.7	-106	10.7054	12.1781	1.95093	6.95679	0.403	11.8536	65	3	0.0756317	rock
20	6	1	2004021	2004	6	27	1035	456026	5332029	560.661	3074.88	-8	10.24	11.515	14.9268	9.414	0.124	37.174	23	1	0.130687	beach with sand
21	1	0	2004021	2004	6	28	813	498826	5.35304e+06	12708.5	47900.5	-167	10.92	12.1559	1.86588	11.7779	0.287	10.5008	28	4	0.0350824	rock
21	2	0	2004021	2004	6	28	813	488530	5.35358e+06	11048.3	38848.1	-115	10.4887	11.9608	1.89541	3.52194	0.27	14.0751	59	4	0.0406784	gravel beach
21	3	0	2004021	2004	6	28	813	489861	5.35065e+06	14001.5	38719.7	-107	10.5218	12.0288	2.11706	5.02875	0.27	12.6533	34	4	0.0444664	beach with sand
21	4	0	2004021	2004	6	28	813	467369	5.35163e+06	7034.31	21201.3	-112	10.345	11.9337	1.64153	3.19453	0.4	12.2196	67	3	0.0571219	rock
21	5	0	2004021	2004	6	28	813	478476	5.33216e+06	2390.18	24051.4	-25	10.6783	12.3838	16.3869	47.0378	1.008	9.82093	67	2	0.0985752	beach with sand
21	6	1	2004021	2004	6	28	813	458331	5333524	234.349	3958.16	-7	10.135	12.195	11.6721	66.1321	1.161	38.6915	25	1	0.119194	beach with sand
22	1	0	2004021	2004	6	29	1213	482587	5.35746e+06	5468.43	36080.4	-68	10.1505	11.2293	3.50688	3.96772	0.342	11.4824	59	3	0.0324136	beach with sand
22	2	0	2004021	2004	6	29	1213	475617	5.35833e+06	2580.25	31624	-104	10.1412	11.4083	2.15086	30.3494	0.536	5.99417	59	3	0.0317679	rock
22	3	0	2004021	2004	6	29	1213	478979	5.36251e+06	763.485	36986.5	-15	10.135	10.48	2.69414	4.39906	0.536	39.3358	59	1	0.0210925	rock
22	4	0	2004021	2004	6	29	1213	429398	5.33712e+06	1885.68	25277.7	-22	10.8975	11.425	36.4642	16.4825	1.721	4.25638	21	2	0.181353	beach with sand
22	5	0	2004021	2004	6	29	1213	461938	5.34425e+06	7012.64	12037.9	-166	10.5221	11.6792	1.84613	7.055	0.525	13.8298	28	3	0.0819164	rock
22	6	1	2004021	2004	6	29	1213	447061	5334729	232.369	7501	-4	10.1429	10.97	18.628	4.84414	0.501	0.251834	23	1	0.146313	beach with sand
23	1	0	2004021	2004	6	30	1325	474858	5.33664e+06	6646.68	20385.6	-94	10.7157	12.4867	1.84938	4.48217	0.351	13.7685	84	3	0.0874263	beach with sand
23	2	0	2004021	2004	6	30	1325	446601	5.33868e+06	3544.9	8886.52	-131	10.1538	11.855	3.82492	17.349	0.501	12.6498	23	2	0.129009	rock
23	3	0	2004021	2004	6	30	1325	459509	5.34553e+06	5333.11	11876.9	-202	10.455	11.668	1.7285	8.67664	0.58	11.056	28	3	0.0788171	rock
23	4	0	2004021	2004	6	30	1325	483336	5.36764e+06	2591.46	43716.3	-61	10.445	12.41	4.182	10.3293	0.318	11.8832	43	2	0.019672	rock
23	5	0	2004021	2004	6	30	1325	488667	5.34053e+06	4681.32	34593	-143	10.835	11.7822	3.21973	6.80493	0.36	11.5959	34	3	0.0581981	beach with sand
23	6	1	2004021	2004	6	30	1325	456605	5332055	357.42	3368.31	-6	10.24	11.515	14.9268	9.414	0.124	39.2062	23	1	0.129009	beach with sand
24	1	0	2004021	2004	7	1	1130	464701	5.34407e+06	8486.85	13781.1	-152	11.745	13.1115	37.6981	12.1473	0.365	14.3583	28	3	0.0811846	rock
24	2	0	2004021	2004	7	1	1130	480662	5.33798e+06	7508.84	26300.6	-120	12.4741	13.1965	5.58123	29.8284	0.304	13.9732	67	3	0.0797641	beach with sand
24	3	0	2004021	2004	7	1	1130	468808	5.35628e+06	5184.78	25829.6	-81	11.5229	12.8277	13.4171	18.0032	0.259	11.8358	75	4	0.0410228	rock
24	4	0	2004021	2004	7	1	1130	462975	5.3462e+06	5750.78	14218.2	-147	11.692	13.1473	12.3819	7.02915	0.352	11.0448	28	3	0.0763204	rock
24	5	0	2004021	2004	7	1	1130	415094	5.34473e+06	2150.17	40715.1	-151	11.2088	13.4525	34.3686	30.8446	0.17	9.19012	21	2	0.150058	gravel beach
24	6	1	2004021	2004	7	1	1130	446567	5334919	605.129	7997.16	-9	11.2038	12.3167	44.5774	53.1239	0.461	0.250758	23	1	0.147777	beach with sand
25	1	0	2004021	2004	7	2	1433	438842	5.33455e+06	236.153	15721.4	-2	11.4733	12.8875	70.1642	72.8277	1.545	36.4168	23	1	0.176488	beach with sand
25	2	0	2004021	2004	7	2	1433	466982	5.36433e+06	77.6894	32096.8	-1	10.88	12.885	23.748	14.249	0.288	43.3494	78	1	0.0157548	rock
25	3	0	2004021	2004	7	2	1433	462383	5.33546e+06	3551.38	7854.81	-21	12.3571	12.759	16.2804	4.72367	0.437	11.7125	50	2	0.106151	beach with sand
25	4	0	2004021	2004	7	2	1433	468770	5.3558e+06	5448.27	25413.4	-83	11.5229	12.8277	13.4171	18.0032	0.259	11.5358	75	4	0.0425724	rock
25	5	0	2004021	2004	7	2	1433	478795	5.33999e+06	10214.3	24795.4	-82	12.228	13.0121	19.4853	11.6861	0.34	14.9923	67	3	0.0769661	beach with sand
25	6	1	2004021	2004	7	2	1433	455082	5332901	1157.66	1904.37	-19	11.515	12.91	19.6862	52.663	0.202	37.174	23	1	0.130386	beach with sand
26	1	0	2004021	2004	7	3	1502	422655	5.34805e+06	8386.18	34574.9	-186	12.1157	13.1932	26.6688	18.5598	0.382	9.41389	21	2	0.118764	beach with sand
26	2	0	2004021	2004	7	3	1502	497028	5.33159e+06	2718.84	42581.6	-30	11.9619	13.3211	24.9834	23.7421	0.365	5.33894	53	3	0.0683569	beach with sand
26	3	0	2004021	2004	7	3	1502	495213	5.34794e+06	11409.4	42743.6	-143	12.137	13.0075	6.39693	8.79895	0.281	10.5926	39	4	0.0443804	beach with sand
26	4	0	2004021	2004	7	3	1502	426751	5.35398e+06	6467.78	33823.2	-157	12.2021	12.8238	7.62942	5.8351	0.165	13.43	34	3	0.0866084	gravel beach
26	5	0	2004021	2004	7	3	1502	482744	5.3479e+06	13359.7	31106.7	-72	11.5477	13.3079	4.42427	3.39576	0.396	12.0638	34	4	0.0523008	rock
26	6	1	2004021	2004	7	3	1502	455902	5331999	528.803	3044.73	-8	11.515	12.91	25.0402	71.3693	0.202	37.174	23	1	0.131161	beach with sand
27	1	0	2004021	2004	7	4	1047	495411	5.33789e+06	3099.97	40970.9	-44	11.8927	12.425	2.84	20.1936	0.59	13.0302	39	3	0.0551418	beach with sand
27	2	0	2004021	2004	7	4	1047	422783	5.35759e+06	5170.67	39147.5	-129	12.36	12.601	11.1868	19.0387	0.165	15.3077	25	2	0.0778701	rock
27	3	0	2004021	2004	7	4	1047	435226	5.33462e+06	257.421	19336.3	-2	11.285	12.9017	66.8615	138.762	1.411	34.6928	23	1	0.183074	beach with sand
27	4	0	2004021	2004	7	4	1047	472274	5.33893e+06	7240.53	18202.1	-139	12.2725	13.5332	5.43285	4.15067	0.34	14.008	65	3	0.0844992	rock
27	5	0	2004021	2004	7	4	1047	433531	5.35437e+06	4467.61	28775.9	-138	12.3625	12.4325	10.2095	15.0971	0.17	14.6064	34	3	0.0790323	gravel beach
27	6	1	2004021	2004	7	4	1047	456382	5332705	1019.53	2724.92	-16	11.515	12.9133	8.56508	69.3157	0.202	5.93727	23	1	0.127029	beach with sand
28	1	0	2004021	2004	7	5	1433	436613	5.33859e+06	4213.62	18358.7	-64	11.4044	12.4283	6.994	50.6898	1.411	12.7635	23	2	0.162498	beach with sand
28	2	0	2004021	2004	7	5	1433	498080	5.32983e+06	2590.59	43793.9	-43	12.4664	13.026	20.6872	33.7432	0.365	9.89127	53	3	0.0719297	beach with sand
28	3	0	2004021	2004	7	5	1433	460753	5.34333e+06	7619.61	10592.7	-171	12.075	13.4618	34.6532	4.39042	0.365	10.9626	28	3	0.0857044	rock
28	4	0	2004021	2004	7	5	1433	465868	5.33362e+06	1726.25	11360.2	-73	11.8467	13.0237	63.8453	18.7165	0.664	11.0299	59	2	0.107098	rock
28	5	0	2004021	2004	7	5	1433	486865	5.33798e+06	3041.34	32465.5	-136	11.7422	12.2525	5.00692	31.9682	0.305	10.6976	34	3	0.0675821	beach with sand
28	6	1	2004021	2004	7	5	1433	454438	5332412	526.547	2324.31	-9	11.515	13.05	21.597	14.7169	0.202	37.174	23	1	0.133744	beach with sand
29	1	0	2004021	2004	7	6	2130	474818	5.35162e+06	8960.16	26369.8	-89	11.365	13.405	19.559	24.604	0.369	12.1313	75	4	0.0512677	rock
29	2	0	2004021	2004	7	6	2130	496246	5.32945e+06	788.001	42017	-2	12.7213	13.556	72.3096	46.1227	0.365	34.1844	53	2	0.0764065	beach with sand
29	3	0	2004021	2004	7	6	2130	422790	5.34703e+06	7624.18	34067.4	-180	11.7893	12.8261	30.9194	11.6468	0.382	9.10701	21	2	0.125048	beach with sand
29	4	0	2004021	2004	7	6	2130	491038	5.35233e+06	13437.4	40498.5	-111	11.7829	13.0013	2.5564	23.8684	0.328	11.8165	28	4	0.0417115	gravel beach
29	5	0	2004021	2004	7	6	2130	447378	5.35659e+06	179.217	23011.4	-13	11.04	12.5975	9.939	6.723	0.305	42.6526	48	2	0.0563471	beach with sand
29	6	1	2004021	2004	7	6	2130	455496	5333021	1333.91	1950.21	-21	11.515	12.91	19.6862	52.663	0.202	37.174	23	1	0.128707	beach with sand
30	1	0	2004021	2004	7	7	1624	435250	5.33594e+06	1227.43	19349.8	-15	11.285	12.9017	66.8615	138.762	1.411	34.6928	23	1	0.177694	beach with sand
30	2	0	2004021	2004	7	7	1624	426509	5.34347e+06	7571.92	29382.9	-153	11.6169	12.9467	28.7449	31.844	0.706	9.64059	21	2	0.146012	beach with sand
30	3	0	2004021	2004	7	7	1624	469853	5.35896e+06	3688.52	28647.2	-71	11.2283	12.7558	15.2079	17.487	0.237	6.10383	75	1	0.0303904	human structure
30	4	0	2004021	2004	7	7	1624	473855	5.34705e+06	13618.7	22887.2	-104	11.5922	13.435	6.77131	14.7357	0.36	14.0285	75	4	0.0674099	rock
30	5	0	2004021	2004	7	7	1624	485408	5.33781e+06	3880.97	30999.1	-130	11.9456	12.4786	4.46217	32.2068	0.305	10.6881	34	3	0.0719297	beach with sand
30	6	1	2004021	2004	7	7	1624	456370	5.33188e+06	319.17	3378.89	-5	11.515	12.9133	9.414	39.271	0.202	39.2062	23	1	0.1303	beach with sand
32	1	0	2004021	2004	7	9	1930	484040	5.3705e+06	5098.78	46347.4	-151	12.2892	12.8103	17.6732	7.05825	0.368	14.5291	43	2	0.0195859	rock
32	2	0	2004021	2004	7	9	1930	418081	5.3457e+06	4327.76	38094.7	-172	11.677	13.0532	23.2203	49.8946	0.17	9.73111	21	2	0.139167	beach with sand
32	3	0	2004021	2004	7	9	1930	491192	5.35256e+06	13339.9	40737.7	-111	11.7829	13.0013	2.5564	23.8684	0.328	11.8165	28	4	0.0413241	gravel beach
32	4	0	2004021	2004	7	9	1930	465275	5.36374e+06	344.143	30920.3	-2	10.88	13.085	45.209	46.9816	0.288	38.9546	78	1	0.0175627	tidal flat or veg
32	5	0	2004021	2004	7	9	1930	471099	5.33938e+06	7395.01	17178.1	-129	12.2885	13.5104	40.9286	25.1471	0.512	15.5476	65	3	0.0855323	rock
32	6	1	2004021	2004	7	9	1930	456787	5334277	1742.39	2271.25	-33	10.8425	12.803	21.3372	32.9251	0.202	5.93727	23	2	0.120615	beach with sand
33	1	0	2004021	2004	7	10	1712	415337	5.34427e+06	1896.48	40368.3	-139	11.2088	13.4525	34.3686	30.8446	0.17	9.05901	21	2	0.152598	gravel beach
33	2	0	2004021	2004	7	10	1712	416802	5.35179e+06	9137.69	41435.1	-182	12.4017	13.1532	14.0139	15.6189	0.391	11.865	15	2	0.107572	gravel beach
33	3	0	2004021	2004	7	10	1712	457242	5.34536e+06	5520.72	10956.6	-190	11.795	13.2233	33.1943	8.27558	0.338	10.8142	28	3	0.0802807	rock
33	4	0	2004021	2004	7	10	1712	501387	5.32833e+06	1353.41	47260.3	-60	11.9592	12.9767	19.4185	59.7403	0.248	47.9607	28	3	0.0687013	beach with sand
33	5	0	2004021	2004	7	10	1712	486176	5.33287e+06	55.7318	31668.3	-2	12.1625	12.1975	12.6156	82.1339	0.305	34.577	34	2	0.0875985	beach with sand
33	6	1	2004021	2004	7	10	1712	456084	5.33165e+06	176.584	3439.55	-6	11.515	12.9133	9.414	39.271	0.202	37.174	23	1	0.131936	beach with sand
34	1	0	2004021	2004	7	11	1048	478760	5.33658e+06	6810.77	24268.2	-63	12.2869	13.3189	4.68633	7.02067	0.34	14.2459	67	3	0.08437	beach with sand
34	2	0	2004021	2004	7	11	1048	481987	5.33707e+06	5905.16	27524.7	-105	12.3505	13.0138	5.01658	8.65465	0.304	14.2066	67	3	0.0801946	beach with sand
34	3	0	2004021	2004	7	11	1048	468581	5.34176e+06	9590.6	15682.2	-132	12.138	13.3664	2.98353	4.1141	0.512	13.9778	59	3	0.0823899	rock
34	4	0	2004021	2004	7	11	1048	423736	5.35868e+06	3774.29	39033.5	-109	12.125	12.7094	11.7747	27.3702	0.165	15.3756	25	2	0.0729198	rock
34	5	0	2004021	2004	7	11	1048	435403	5.33914e+06	4341.58	19659.7	-75	11.185	12.8339	12.8604	39.1261	1.411	14.1535	23	2	0.161681	beach with sand
34	6	1	2004021	2004	7	11	1048	455259	5331726	23.9059	3086.72	-1	11.515	13.05	25.0402	71.3693	0.202	37.174	23	1	0.133959	beach with sand
36	1	0	2004044	2004	4	27	1500	483244	5.33096e+06	741.457	29417.8	-8	8.433	8.87	10.2222	8.17545	0.277	4.91467	67	2	0.0978864	beach with sand
36	2	0	2004044	2004	4	27	1500	487942	5.33514e+06	205.505	33644.5	-6	8.53833	9.43667	3.332	13.6938	0.192	34.9075	34	3	0.0747277	beach with sand
36	3	0	2004044	2004	4	27	1500	477636	5.34183e+06	12094.3	23962.2	-111	7.95417	9.66806	1.7006	7.37663	0.199	13.9401	67	3	0.0754165	beach with sand
36	4	0	2004044	2004	4	27	1500	472163	5.34506e+06	13177.2	19874.8	-107	7.83833	9.60735	1.74756	3.0335	0.17	13.7393	65	3	0.0729198	rock
36	5	0	2004044	2004	4	27	1500	461288	5.33869e+06	5896.69	7362.25	-139	7.97389	9.87822	2.75573	31.0641	0.26	12.6102	50	2	0.0988765	beach with sand
36	6	1	2004044	2004	4	27	1500	453780	5332849	971.213	3507.51	-17	8.50833	9.69357	14.9186	32.3836	0.268	12.9982	17	1	0.134432	beach with sand
37	1	0	2004044	2004	4	28	1605	419478	5.36372e+06	851.184	44329.7	-14	7.955	10.6571	43.7177	10.2658	0.34	6.44145	18	2	0.0613835	gravel beach
37	2	0	2004044	2004	4	28	1605	457261	5.34955e+06	1517.37	13560.6	-136	7.83071	8.60111	1.751	2.69882	0.169	5.23767	28	3	0.0719297	rock
37	3	0	2004044	2004	4	28	1605	442335	5.33683e+06	2642.14	11993.9	-63	8.12375	10.0061	2.63512	25.3651	0.39	43.2249	23	2	0.153631	beach with sand
37	4	0	2004044	2004	4	28	1605	448374	5.33929e+06	4223.69	6645.37	-142	7.714	9.81072	3.20656	26.9522	0.417	11.6006	23	2	0.119668	rock
37	5	0	2004044	2004	4	28	1605	476666	5.35278e+06	7445.79	27757.4	-87	7.745	9.36861	2.0966	3.21083	0.159	11.5738	59	4	0.045026	rock
37	6	1	2004044	2004	4	28	1605	445275	5335888	1045.48	9053.08	-48	9.0125	10.123	6.55167	15.7005	0.417	35.6151	23	2	0.147906	rock
38	1	0	2004044	2004	4	29	1315	423383	5.34344e+06	5798.58	31744.2	-134	7.6675	10.4255	2.32567	28.9668	0.276	9.81056	21	2	0.148552	beach with sand
38	2	0	2004044	2004	4	29	1315	411960	5.34831e+06	3818.33	44024.7	-176	8.12125	10.2386	12.6738	16.5449	0.37	9.56911	15	2	0.131893	beach with sand
38	3	0	2004044	2004	4	29	1315	412636	5.34473e+06	939.9	42523.4	-107	7.88	10.3679	93.075	7.227	0.5	32.6862	15	1	0.151952	gravel beach
38	4	0	2004044	2004	4	29	1315	452608	5.33295e+06	171.383	3772.24	-1	8.2925	10.4617	30.6997	18.3846	0.268	36.485	17	1	0.137661	rock
38	5	0	2004044	2004	4	29	1315	424282	5.36137e+06	1388.53	39116.4	-14	7.87	10.05	8.205	7.90925	0.429	6.41643	25	2	0.0647411	beach with sand
38	6	1	2004044	2004	4	29	1315	449799	5336001	1332.72	4529.9	-82	9.06667	9.78545	5.2335	32.7527	0.417	0.255704	17	2	0.131462	rock
39	1	0	2004044	2004	4	30	1600	417658	5.35457e+06	9820.76	40953.9	-174	8.037	10.1332	12.8698	23.0287	0.207	11.5972	25	2	0.0942706	gravel beach
39	2	0	2004044	2004	4	30	1600	450950	5.35879e+06	919.404	22722.9	-19	7.475	8.645	1.089	140.823	0.455	6.54179	71	1	0.0461452	beach with sand
39	3	0	2004044	2004	4	30	1600	474985	5.34786e+06	12562.9	23674.7	-94	7.86786	9.32868	1.5677	4.9965	0.138	11.7758	75	4	0.0635358	rock
39	4	0	2004044	2004	4	30	1600	470861	5.33819e+06	6181.05	16648.9	-133	8.19625	10.0765	2.58877	16.3957	0.204	14.0334	65	3	0.0897508	rock
39	5	0	2004044	2004	4	30	1600	424577	5.34971e+06	10847	32619.7	-188	8.001	10.336	3.65629	38.9335	0.145	9.76187	21	3	0.107314	beach with sand
39	6	1	2004044	2004	4	30	1600	449040	5336533	1757.57	5282.5	-101	9.06667	9.78545	5.2335	32.7527	0.417	37.7894	17	2	0.13073	rock
40	1	0	2004044	2004	5	1	600	462521	5.3318e+06	705.329	9365.06	-4	9.72083	10.455	18.1538	58.707	0.238	34.7632	50	1	0.116654	rock
40	2	0	2004044	2004	5	1	600	465124	5.33614e+06	4345.91	10807.9	-124	9.81154	10.8461	19.5542	2.00425	0.192	12.5705	59	2	0.102535	rock
40	3	0	2004044	2004	5	1	600	429735	5.33823e+06	2968.23	24658	-36	10.1178	10.246	35.4595	26.5489	1.57	8.0935	21	2	0.176919	beach with sand
40	4	0	2004044	2004	5	1	600	479620	5.36889e+06	762.998	41245.1	-32	9.60187	10.2717	35.9449	42.9477	0.305	40.5199	43	2	0.0176058	gravel beach
40	5	0	2004044	2004	5	1	600	490101	5.33356e+06	182.455	35889.1	-1	9.455	9.375	7.48111	6.567	0.224	5.46063	39	2	0.0757608	tidal flat or veg
40	6	1	2004044	2004	5	1	600	452791	5333166	151.716	3499.7	-4	10.2833	9.67	18.3846	38.3327	0.192	36.485	17	1	0.136068	rock
41	1	0	2004044	2004	5	2	1730	450175	5.34236e+06	7674.32	7332.48	-158	9.18682	10.5377	5.57979	2.37162	0.181	13.9033	17	2	0.101244	rock
41	2	0	2004044	2004	5	2	1730	471962	5.33111e+06	1999.75	18395.3	-29	9.261	11.145	13.4449	15.2902	0.323	13.5142	84	1	0.107314	beach with sand
41	3	0	2004044	2004	5	2	1730	418288	5.3537e+06	10478.4	40004.2	-179	10.1386	10.635	20.8939	2.54417	0.152	13.3393	25	2	0.0975421	gravel beach
41	4	0	2004044	2004	5	2	1730	416872	5.35752e+06	7479.53	43031.9	-127	10.006	9.955	13.5678	4.51889	0.171	13.6659	18	2	0.0830786	gravel beach
41	5	0	2004044	2004	5	2	1730	433250	5.34725e+06	10759.9	23736	-171	9.80444	10.3115	11.6336	2.40458	0.151	9.89888	34	3	0.108949	rock
41	6	1	2004044	2004	5	2	1730	453674	5332510	638.551	3859.11	-11	9.93125	9.955	32.3836	11.5766	0.192	37.174	17	1	0.136025	beach with sand
42	1	0	2004044	2004	5	3	1725	438016	5.35488e+06	1765.26	24706.5	-131	9.3145	10.0625	13.1796	2.52164	0.166	15.618	34	3	0.0735224	rock
42	2	0	2004044	2004	5	3	1725	423973	5.35476e+06	6610.07	35508.8	-159	9.9925	9.94313	16.3415	1.98182	0.157	13.1137	34	3	0.087125	rock
42	3	0	2004044	2004	5	3	1725	484766	5.35051e+06	12105.6	33595.8	-100	9.5125	10.7896	4.34371	1.85133	0.158	13.2409	59	4	0.0454995	rock
42	4	0	2004044	2004	5	3	1725	430337	5.33845e+06	3211.91	24075.6	-40	10.1167	10.3575	49.3034	10.121	1.57	8.39734	21	2	0.174853	beach with sand
42	5	0	2004044	2004	5	3	1725	466402	5.34107e+06	8969.14	12987.3	-135	9.68844	10.9668	10.1461	1.68231	0.192	14.0933	59	3	0.0879859	rock
42	6	1	2004044	2004	5	3	1725	451813	5334872	944.958	2890.9	-59	9.898	10.2913	67.6933	2.4158	0.191	0.257788	17	1	0.132022	rock
43	1	0	2004044	2004	5	4	1500	433337	5.33645e+06	1926.6	20981.1	-24	10.1611	10.294	8.37379	31.1949	0.776	31.4095	23	1	0.178425	beach with sand
43	2	0	2004044	2004	5	4	1500	477839	5.33615e+06	6417.71	23521.9	-66	9.49833	11.0505	14.4642	1.91054	0.184	13.4089	67	3	0.086178	beach with sand
43	3	0	2004044	2004	5	4	1500	418761	5.35767e+06	6532.22	41476.7	-170	10.2295	9.92563	31.6773	2.54633	0.171	13.815	25	2	0.0807972	gravel beach
43	4	0	2004044	2004	5	4	1500	437873	5.34917e+06	7228.5	20874.3	-180	9.34633	10.1483	20.3706	1.56462	0.166	12.6318	34	3	0.0921183	rock
43	5	0	2004044	2004	5	4	1500	424343	5.34781e+06	9224.12	32102.5	-189	10.336	10.2833	38.9335	1.58075	0.243	9.62623	21	2	0.118204	beach with sand
43	6	1	2004044	2004	5	4	1500	451316	5334691	584.13	3413.12	-54	10.215	10.0817	81.0722	8.48422	0.191	0.257788	17	1	0.13383	rock
44	1	0	2004044	2004	5	5	1030	463950	5.35624e+06	2909.44	22131.9	-79	9.25177	10.2596	3.40423	2.98679	0.157	11.3243	67	3	0.0435625	rock
44	2	0	2004044	2004	5	5	1030	488293	5.35271e+06	11718.7	37722.6	-121	9.588	10.6013	13.5737	1.97376	0.158	14.1193	59	4	0.0413241	gravel beach
44	3	0	2004044	2004	5	5	1030	426214	5.36027e+06	830.118	36927.9	-17	9.36125	9.84625	5.84493	4.37467	0.157	15.0567	34	2	0.0660755	rock
44	4	0	2004044	2004	5	5	1030	450189	5.33619e+06	1595.86	4130.81	-86	9.76454	9.95083	72.3202	4.62491	0.191	0.255704	17	2	0.129439	rock
44	5	0	2004044	2004	5	5	1030	451832	5.34256e+06	8163.87	6723.9	-158	9.1525	10.6105	4.41995	2.47477	0.181	13.3932	17	2	0.0968103	rock
44	6	1	2004044	2004	5	5	1030	448808	5336010	1189.59	5518.44	-83	10.007	10.2258	16.3468	13.108	0.191	38.738	17	2	0.134088	rock
45	1	0	2004044	2004	5	6	1750	439917	5.33455e+06	711.558	14508.8	-7	9.99667	9.96	6.911	10.9131	0.253	36.2116	23	1	0.173776	beach with sand
45	2	0	2004044	2004	5	6	1750	468797	5.338e+06	5829.67	14576.6	-130	10.0021	11.1594	14.7118	1.64015	0.221	14.2046	59	2	0.0940554	rock
45	3	0	2004044	2004	5	6	1750	433021	5.35522e+06	3515.11	28475.2	-134	9.55917	9.907	19.6649	3.58645	0.166	14.4018	34	3	0.0760191	gravel beach
45	4	0	2004044	2004	5	6	1750	462943	5.35765e+06	1397.81	23008.7	-38	9.15056	9.85375	23.5095	5.14838	0.157	5.96924	67	3	0.0389566	rock
45	5	0	2004044	2004	5	6	1750	486745	5.36304e+06	3421.65	42019.2	-75	9.1085	10.2371	5.40882	2.98471	0.163	14.6885	59	3	0.0238905	rock
45	6	1	2004044	2004	5	6	1750	453390	5333223	748.781	3228.26	-17	10.2833	9.67	18.3846	38.3327	0.192	36.485	17	1	0.134432	rock
46	1	0	2004044	2004	5	7	1309	494118	5.35002e+06	13249.1	42092.9	-38	9.62158	10.8485	8.30482	2.57488	0.215	10.4468	28	4	0.0424433	beach with sand
46	2	0	2004044	2004	5	7	1309	480869	5.35656e+06	4956.89	33391.4	-71	8.92222	10.2567	4.32786	3.04382	0.16	11.8913	59	3	0.0350394	rock
46	3	0	2004044	2004	5	7	1309	454478	5.34857e+06	3030.49	12252.3	-179	8.79208	10.12	3.4727	2.43414	0.154	11.0982	34	3	0.075933	rock
46	4	0	2004044	2004	5	7	1309	422205	5.36226e+06	1277.05	41284.1	-17	9.295	9.91	8.9395	6.45486	0.222	6.47963	25	2	0.0631484	gravel beach
46	5	0	2004044	2004	5	7	1309	459596	5.34577e+06	5091.41	10829.6	-205	9.23219	10.455	9.00473	1.7285	0.16	11.023	28	3	0.0785158	rock
46	6	1	2004044	2004	5	7	1309	450041	5337667	3015.89	4485.6	-128	9.73417	10.2238	45.8967	4.09062	0.191	10.3049	17	2	0.122035	rock
47	1	0	2004044	2004	5	7	1347	463619	5.33853e+06	6771.91	9560.5	-136	9.673	11.0225	14.0998	1.60423	0.195	12.5789	59	2	0.0975851	beach with sand
47	2	0	2004044	2004	5	7	1347	482548	5.36505e+06	336.412	40278.7	-8	9.19143	10.46	11.7911	4.16817	0.153	41.8732	59	2	0.0200164	beach with sand
47	3	0	2004044	2004	5	7	1347	460634	5.34298e+06	7945.83	9184.2	-169	9.51031	10.6673	22.1587	1.64913	0.156	10.9626	28	3	0.0867806	rock
47	4	0	2004044	2004	5	7	1347	477684	5.33654e+06	6818.84	23367.3	-70	9.49833	11.0505	14.4642	1.91054	0.184	13.7183	67	3	0.085317	beach with sand
47	5	0	2004044	2004	5	7	1347	487136	5.35738e+06	7064.93	38998.4	-54	9.42861	10.3088	3.96891	1.79506	0.16	12.261	59	4	0.0350824	gravel beach
47	6	1	2004044	2004	5	7	1347	452581	5334085	655.83	2826.67	-34	9.915	9.88	23.7533	14.0579	0.192	36.485	17	1	0.133485	rock
48	1	0	2004044	2004	5	8	1210	445030	5.3427e+06	7805.82	11272.2	-167	9.42322	10.546	3.3996	2.02558	0.18	13.8999	23	3	0.113082	rock
48	2	0	2004044	2004	5	8	1210	423059	5.36082e+06	2455.28	39719	-43	9.87083	9.836	6.98731	7.22325	0.157	6.39623	25	2	0.0671086	beach with sand
48	3	0	2004044	2004	5	8	1210	446619	5.35369e+06	641.346	19004.9	-43	8.03	9.9075	5.60936	4.25973	0.173	6.63476	48	2	0.0667642	rock
48	4	0	2004044	2004	5	8	1210	471008	5.33484e+06	2963.45	16755.1	-85	10.0082	11.2339	15.546	2.33345	0.221	14.025	65	2	0.0985321	rock
48	5	0	2004044	2004	5	8	1210	464962	5.35922e+06	352.31	25253	-14	9.6175	10.5025	20.9883	2.60857	0.218	39.0901	59	3	0.0334897	rock
48	6	1	2004044	2004	5	8	1210	445671	5336224	1301.38	8647.48	-47	9.42312	10.0912	27.7109	30.5203	0.191	35.6151	23	2	0.144677	rock
49	1	0	2004044	2004	5	9	1435	492338	5.33318e+06	769.284	38149.2	-1	9.318	9.345	21.0447	16.5867	0.219	5.58663	39	3	0.0719297	beach with sand
49	2	0	2004044	2004	5	9	1435	409909	5.35585e+06	9746.49	48517.9	-196	9.937	10.5575	14.9459	24.6134	0.725	5.60778	59	2	0.0924196	beach with sand
49	3	0	2004044	2004	5	9	1435	447320	5.33885e+06	3647.71	7443.58	-135	9.81214	10.1831	9.97288	8.11408	0.191	12.3235	23	2	0.126038	rock
49	4	0	2004044	2004	5	9	1435	479640	5.3503e+06	10112.9	28928	-98	9.60906	10.5881	2.82974	1.73269	0.163	11.0121	59	4	0.050579	rock
49	5	0	2004044	2004	5	9	1435	424643	5.34228e+06	5869.58	30268.5	-111	10.3287	10.3517	36.0077	4.388	0.482	9.88723	21	2	0.157936	rock
49	6	1	2004044	2004	5	9	1435	450208	5335535	951.33	4183.36	-72	9.948	9.95083	72.3202	4.62491	0.191	0.255704	17	2	0.132668	rock
50	1	0	2004044	2004	5	10	1435	437587	5.35109e+06	5418.49	22321.7	-178	9.40429	10.1805	19.5345	1.83315	0.166	14.8285	34	3	0.0864793	rock
50	2	0	2004044	2004	5	10	1435	442021	5.34009e+06	5791	12863	-132	9.59042	10.4772	8.80753	3.40755	0.185	10.9794	23	2	0.136111	beach with sand
50	3	0	2004044	2004	5	10	1435	433719	5.34632e+06	11323.8	22900.2	-166	9.6695	10.4065	7.31571	2.09091	0.151	9.87455	34	3	0.113512	rock
50	4	0	2004044	2004	5	10	1435	441648	5.34597e+06	9823.57	15928.8	-165	9.46969	10.3118	23.1435	1.90885	0.18	13.0124	48	3	0.0995222	rock
50	5	0	2004044	2004	5	10	1435	465150	5.3442e+06	8658.08	13398.2	-152	9.23567	10.6775	22.7873	1.7334	0.156	14.5678	28	3	0.0804959	rock
50	6	1	2004044	2004	5	10	1435	447708	5335402	300.384	6672.76	-33	9.64357	10.1429	24.7697	26.02	0.191	0.251834	23	1	0.140846	rock
51	1	0	2004044	2004	5	11	1450	436821	5.35599e+06	1974.07	26327.6	-106	8.52	10.1817	17.043	7.52	0.167	15.1546	34	3	0.0697344	rock
51	2	0	2004044	2004	5	11	1450	470823	5.35396e+06	7861.58	24165	-80	9.07583	10.2264	3.50596	2.44619	0.158	12.0433	75	4	0.0473936	gravel beach
51	3	0	2004044	2004	5	11	1450	492970	5.35373e+06	13615.4	42393.2	-102	9.39794	10.6233	2.44087	2.03689	0.178	11.3376	28	4	0.0392148	rock
51	4	0	2004044	2004	5	11	1450	479195	5.37148e+06	1607.52	43073.4	-57	9.5125	10.5806	27.1858	12.6121	0.305	47.055	43	2	0.017821	rock
51	5	0	2004044	2004	5	11	1450	468513	5.34469e+06	10659.3	16482.6	-146	9.39313	10.7735	4.12829	1.82253	0.163	14.1203	28	3	0.0754165	rock
51	6	1	2004044	2004	5	11	1450	455166	5333054	1329.43	3369.45	-22	9.91375	9.955	41.6382	11.8648	0.238	37.174	23	1	0.129654	beach with sand
52	1	0	2004044	2004	5	12	1427	466013	5.34485e+06	8705.15	14480.4	-153	9.175	10.6623	4.98996	1.71112	0.156	13.1708	28	3	0.0778701	rock
52	2	0	2004044	2004	5	12	1427	481713	5.36901e+06	2397.12	42651.9	-39	9.36844	10.496	23.3149	7.05543	0.305	14.0716	43	2	0.0191124	rock
52	3	0	2004044	2004	5	12	1427	452245	5.34081e+06	6591.67	4947.04	-159	9.605	10.5264	6.62165	2.58217	0.191	14.1631	17	2	0.102708	rock
52	4	0	2004044	2004	5	12	1427	475119	5.3591e+06	2203.87	30852	-93	8.98572	10.1412	4.6733	2.15086	0.153	6.04733	59	3	0.0296156	gravel beach
52	5	0	2004044	2004	5	12	1427	441127	5.33544e+06	1528.74	13220.4	-23	10.0732	10.1043	26.3427	37.5551	0.185	35.8972	23	1	0.165124	beach with sand
52	6	1	2004044	2004	5	12	1427	453580	5333654	1044.65	2761.44	-28	10.2833	9.67	18.3846	38.3327	0.192	12.9982	17	1	0.132237	rock
53	1	0	2004044	2004	5	13	1543	422312	5.35434e+06	7836.25	36732.8	-162	9.965	9.88714	19.1445	1.48582	0.157	12.7876	25	3	0.0908269	rock
53	2	0	2004044	2004	5	13	1543	478716	5.33881e+06	9035.02	24525	-69	9.33346	11.2946	9.67296	2.57343	0.184	13.8824	67	3	0.0793336	beach with sand
53	3	0	2004044	2004	5	13	1543	412171	5.35603e+06	10627	46530.6	-181	10.0971	10.4928	23.7597	3.0375	0.22	9.7419	18	2	0.0903104	rock
53	4	0	2004044	2004	5	13	1543	472724	5.33271e+06	2707.96	18756.3	-53	9.77667	11.015	22.0041	5.09442	0.323	13.4172	84	2	0.101631	beach with sand
53	5	0	2004044	2004	5	13	1543	452984	5.34796e+06	3558.74	11723.5	-181	9.14107	10.189	4.17428	2.584	0.154	10.8094	34	3	0.0780853	rock
53	6	1	2004044	2004	5	13	1543	433973	5335514	883.272	20360.8	-14	10.9725	10.315	8.71285	40.3468	0.776	31.0781	23	1	0.181396	beach with sand
54	1	0	2004044	2004	5	14	1130	425491	5.33806e+06	2090.88	28879.5	-30	10.3562	10.704	30.5152	81.4518	1.57	4.2517	21	1	0.181869	beach with sand
54	2	0	2004044	2004	5	14	1130	443672	5.34905e+06	6135.18	16599.9	-178	9.14867	9.9965	23.8258	1.92383	0.166	12.6474	48	3	0.0833369	rock
54	3	0	2004044	2004	5	14	1130	460934	5.33382e+06	1366.21	7072.43	-11	9.06056	10.4188	21.4172	9.23233	0.238	35.7275	45	2	0.112307	beach with sand
54	4	0	2004044	2004	5	14	1130	476301	5.35734e+06	3069.37	30415.7	-91	9.0875	10.1146	4.07074	2.7636	0.159	12.1773	59	3	0.0349533	rock
54	5	0	2004044	2004	5	14	1130	440440	5.33782e+06	3806.67	13958.6	-78	10.1615	10.3556	24.4104	10.4965	0.253	13.5066	23	2	0.154277	beach with sand
54	6	1	2004044	2004	5	14	1130	452983	5333936	734.947	2727.98	-31	9.915	9.88	23.7533	14.0579	0.192	36.485	17	1	0.132754	rock
55	1	0	2004044	2004	5	15	1536	465751	5.36143e+06	1227.09	27597.2	-32	9.295	10.6775	7.42013	23.2853	0.218	6.25955	78	1	0.0258706	beach with sand
55	2	0	2004044	2004	5	15	1536	412785	5.35194e+06	7296.26	44373.2	-201	10.11	10.428	26.74	2.41655	0.381	5.53131	15	2	0.111317	rock
55	3	0	2004044	2004	5	15	1536	425597	5.34044e+06	4476.05	29016.7	-120	10.24	10.1981	47.33	9.18417	1.57	9.58446	21	2	0.17128	beach with sand
55	4	0	2004044	2004	5	15	1536	430727	5.34602e+06	10785.3	25510.5	-172	9.80833	10.3812	11.0838	2.31175	0.235	9.52498	21	3	0.121562	beach with sand
55	5	0	2004044	2004	5	15	1536	422979	5.34974e+06	9994.45	34092.4	-191	10.258	10.2767	25.0416	1.70269	0.243	9.85735	21	3	0.109552	beach with sand
55	6	1	2004044	2004	5	15	1536	452705	5332734	313.995	3927.51	-1	10.2833	9.67	18.3846	38.3327	0.192	36.485	17	1	0.138134	beach with sand
56	1	0	2004044	2004	5	16	1515	432598	5.35092e+06	7687.34	26171	-177	9.88636	10.2532	27.2172	2.36483	0.221	14.9958	34	3	0.0923766	gravel beach
56	2	0	2004044	2004	5	16	1515	428740	5.33944e+06	4178.19	25768	-79	10.0883	10.423	40.2124	17.8317	1.57	9.20888	21	2	0.173819	rock
56	3	0	2004044	2004	5	16	1515	473319	5.3382e+06	6974.47	19094.2	-104	9.97167	11.1169	29.0412	1.68936	0.184	13.6958	65	3	0.0846283	beach with sand
56	4	0	2004044	2004	5	16	1515	486163	5.35766e+06	6336.54	38338.4	-63	9.42861	10.3088	3.96891	1.79506	0.16	12.3231	59	3	0.0343507	gravel beach
56	5	0	2004044	2004	5	16	1515	485439	5.33662e+06	3006.83	31122.3	-122	9.74067	10.8078	23.1227	5.3922	0.199	11.1232	34	3	0.075933	beach with sand
56	6	1	2004044	2004	5	16	1515	452724	5.33299e+06	214.657	3689.76	0	10.2833	9.67	18.3846	38.3327	0.192	36.485	17	1	0.137058	rock
59	1	0	2004061	2004	5	20	1206	440138	5.33431e+06	431.254	17370.9	-2	9.99667	9.96	6.911	10.9131	0.253	36.2116	23	1	0.174379	beach with sand
59	2	0	2004061	2004	5	20	1206	466781	5.35271e+06	6115.47	20532.9	-101	8.93647	10.3071	4.04296	1.97053	0.136	11.3019	67	3	0.054367	rock
59	3	0	2004061	2004	5	20	1206	431477	5.33596e+06	1332.28	26079.4	-10	10.125	11.165	13.4308	101.096	0.776	4.95402	21	1	0.183247	beach with sand
59	4	0	2004061	2004	5	20	1206	489969	5.35165e+06	13440.5	36763.9	-111	9.45711	10.5218	19.1641	2.11706	0.158	12.6764	28	4	0.043089	gravel beach
59	5	0	2004061	2004	5	20	1206	430482	5.3448e+06	9543.37	28962.1	-176	9.94056	10.2806	10.2211	2.11158	0.235	9.51739	21	3	0.131032	beach with sand
59	6	1	2004061	2004	5	20	1206	462489	5334329	2833.83	4980.33	-18	9.71917	10.3289	21.8324	6.70369	0.238	5.22056	50	2	0.108949	beach with sand
60	1	0	2004061	2004	5	21	1338	480498	5.35536e+06	5688.45	31119.4	-68	8.99139	10.4227	3.89105	2.91125	0.16	11.9219	59	4	0.03844	rock
60	2	0	2004061	2004	5	21	1338	432155	5.35273e+06	5846.16	31293.2	-170	9.88462	10.3955	13.3167	2.12283	0.221	13.7845	34	3	0.0860488	beach with sand
60	3	0	2004061	2004	5	21	1338	497399	5.32257e+06	366.886	41601.9	-13	9.47833	9.275	32.7192	16.558	0.331	40.435	46	1	0.0998235	beach with sand
60	4	0	2004061	2004	5	21	1338	435639	5.34995e+06	7218.09	26842.4	-176	9.56538	10.1139	23.168	1.738	0.151	10.807	34	3	0.0929792	rock
60	5	0	2004061	2004	5	21	1338	472410	5.35722e+06	4243.7	27263.8	-98	9.31412	10.2342	3.7235	2.91206	0.158	12.1953	81	3	0.0350394	gravel beach
60	6	1	2004061	2004	5	21	1338	462378	5333126	2006.94	5029.39	-13	9.772	10.25	28.1633	42.041	0.238	34.7632	50	1	0.112953	rock
61	1	0	2004061	2004	5	22	1503	434087	5.35047e+06	7664.84	28411.9	-177	9.96458	10.1923	9.25183	1.80958	0.167	14.6543	34	3	0.0930223	rock
61	2	0	2004061	2004	5	22	1503	497074	5.32911e+06	1358.71	39915.5	-38	9.45654	10.865	42.7543	34.9044	0.331	39.415	53	2	0.0763635	beach with sand
61	3	0	2004061	2004	5	22	1503	430279	5.35018e+06	8526.42	31476.1	-178	9.96136	10.1625	10.609	2.65731	0.221	9.89887	34	3	0.0981017	beach with sand
61	4	0	2004061	2004	5	22	1503	428995	5.35594e+06	3755.45	35744.2	-129	10.0715	10.3705	12.3197	2.86064	0.157	14.9596	34	2	0.0781714	beach with sand
61	5	0	2004061	2004	5	22	1503	423269	5.34104e+06	4061.22	34880.4	-140	10.4555	10.3464	60.807	3.30792	0.482	9.16374	15	2	0.16732	rock
61	6	1	2004061	2004	5	22	1503	454655	5.33206e+06	225.753	3682.38	-5	6.48	9.67	17.0179	70.6408	0.238	37.174	23	1	0.134432	beach with sand
62	1	0	2004061	2004	5	23	1119	440009	5.33484e+06	974.127	17505.6	-13	10.1815	10.1207	31.5524	11.0977	0.253	36.2116	23	1	0.171667	beach with sand
62	2	0	2004061	2004	5	23	1119	456242	5.33656e+06	3896.34	2514.32	-89	10.0332	10.39	37.3015	2.18055	0.192	10.8803	17	2	0.114201	beach with sand
62	3	0	2004061	2004	5	23	1119	440526	5.34145e+06	7198.55	18392	-150	9.557	10.3439	5.56276	2.70733	0.253	10.4398	23	2	0.132108	beach with sand
62	4	0	2004061	2004	5	23	1119	427282	5.34576e+06	9943.88	32295.9	-185	9.9735	10.226	15.4938	2.32573	0.482	9.40453	21	2	0.12776	beach with sand
62	5	0	2004061	2004	5	23	1119	468710	5.3309e+06	1128.65	11731.8	-23	10.1125	11.0583	17.9441	13.6108	0.313	12.9763	65	1	0.110499	beach with sand
62	6	1	2004061	2004	5	23	1119	456051	5332615	1117.32	2293.95	-15	9.965	10.7717	49.0984	10.5539	0.238	37.174	23	1	0.128363	beach with sand
63	1	0	2004061	2004	5	24	1520	423798	5.34725e+06	8447.73	36083.7	-179	10.2482	10.2517	15.5121	1.57182	0.243	9.10828	21	2	0.122164	beach with sand
63	2	0	2004061	2004	5	24	1520	492401	5.33935e+06	2472.97	35243.2	-114	9.33941	10.707	22.2784	2.61087	0.219	11.909	39	3	0.0566484	beach with sand
63	3	0	2004061	2004	5	24	1520	483369	5.35115e+06	10786.3	30816.1	-98	9.31375	10.5539	3.1597	1.98638	0.163	11.1042	59	4	0.0447678	rock
63	4	0	2004061	2004	5	24	1520	456346	5.34826e+06	2663.28	13921.1	-169	8.61958	10.1125	2.73755	2.10364	0.154	10.9934	28	3	0.0752873	rock
63	5	0	2004061	2004	5	24	1520	432957	5.33457e+06	40.3902	24552.5	-1	10.305	10.37	9.7785	11.6258	0.776	28.383	23	1	0.187121	beach with sand
63	6	1	2004061	2004	5	24	1520	464599	5331444	173.864	7676.16	-5	10.2162	10.58	14.1074	26.7028	0.279	41.1346	59	1	0.114072	rock
64	1	0	2004061	2004	5	25	1550	468822	5.34036e+06	8186.85	12791.3	-126	9.92312	10.9877	3.81939	1.833	0.221	14.2791	59	3	0.0866515	rock
64	2	0	2004061	2004	5	25	1550	440173	5.34364e+06	9258.38	19652.6	-156	9.48313	10.4185	9.18867	1.77155	0.171	9.94168	23	3	0.118807	beach with sand
64	3	0	2004061	2004	5	25	1550	498086	5.35515e+06	11870.1	45578.8	-90	9.58395	10.6854	3.99877	2.06588	0.171	13.6361	28	4	0.0325858	rock
64	4	0	2004061	2004	5	25	1550	438377	5.3443e+06	9762.32	21546.8	-153	9.57567	10.386	8.09167	1.88583	0.171	10.138	23	3	0.117989	beach with sand
64	5	0	2004061	2004	5	25	1550	485970	5.3337e+06	697.362	28469	-8	9.33636	9.42167	30.9642	12.8617	0.199	34.577	34	2	0.0844992	beach with sand
64	6	1	2004061	2004	5	25	1550	464127	5332127	925.353	6992.93	-12	10.2162	10.58	14.1074	26.7028	0.238	35.4978	59	1	0.112307	rock
65	1	0	2004061	2004	5	26	1713	426471	5.34731e+06	10465.2	33620.3	-185	10.22	10.2295	44.7629	3.74123	0.257	9.57548	21	3	0.119452	beach with sand
65	2	0	2004061	2004	5	26	1713	459056	5.34012e+06	6859.08	5936.94	-137	9.78467	10.6415	11.4732	1.792	0.192	11.5466	45	2	0.096552	beach with sand
65	3	0	2004061	2004	5	26	1713	485820	5.36616e+06	3401.3	42559.8	-89	9.0945	10.2064	9.49368	3.79164	0.175	16.1787	34	3	0.0213077	gravel beach
65	4	0	2004061	2004	5	26	1713	426432	5.34121e+06	5316.81	31817.1	-109	10.12	10.2867	20.9539	7.74642	1.57	9.57915	21	2	0.166071	beach with sand
65	5	0	2004061	2004	5	26	1713	476471	5.35475e+06	5519.46	27825.7	-58	9.08219	10.1892	2.917	20.3274	0.159	11.266	59	4	0.0411089	rock
65	6	1	2004061	2004	5	26	1713	461356	5331774	339.87	4649.94	-2	10.65	10.455	8.1012	83.0931	0.238	35.316	50	1	0.11885	beach with sand
67	1	0	2004061	2004	5	28	1752	467337	5.34185e+06	9677.4	12339.4	-139	9.48062	10.8846	8.48363	1.97944	0.192	13.842	59	3	0.0842839	rock
67	2	0	2004061	2004	5	28	1752	494198	5.3609e+06	7030.48	45265.5	-95	9.45237	10.3757	11.535	2.07671	0.177	14.133	28	3	0.025311	rock
67	3	0	2004061	2004	5	28	1752	457787	5.34393e+06	6870.64	9551.08	-183	9.67607	10.5225	3.22527	2.18515	0.16	10.7245	28	3	0.084327	rock
67	4	0	2004061	2004	5	28	1752	506411	5.33566e+06	4711.88	48918.3	-60	9.335	10.3233	6.51532	4.31521	0.222	15.451	39	3	0.0482114	beach with sand
67	5	0	2004061	2004	5	28	1752	491509	5.35149e+06	14398.3	38058	-102	9.55111	10.7381	23.7046	1.65265	0.178	10.8931	28	4	0.0426585	gravel beach
67	6	1	2004061	2004	5	28	1752	470069	5330147	541.004	13256	-14	10.765	11.145	12.8447	7.68025	0.313	38.3789	65	1	0.111274	human structure
68	1	0	2004061	2004	5	29	1621	511389	5.34122e+06	5673.45	54311.7	-93	8.91531	10.4809	7.14739	3.27554	0.277	15.3869	34	4	0.035642	gravel beach
68	2	0	2004061	2004	5	29	1621	484112	5.33502e+06	2973.36	26610.4	-73	9.32792	10.8879	9.21738	4.19483	0.199	5.25303	34	3	0.0832939	beach with sand
68	3	0	2004061	2004	5	29	1621	488200	5.3446e+06	8694.09	32346.8	-126	9.52969	11.4796	3.60309	1.83629	0.204	10.3804	34	4	0.0521717	beach with sand
68	4	0	2004061	2004	5	29	1621	462871	5.35679e+06	2054.52	23041.6	-53	9.15938	10.3083	7.20629	5.79583	0.157	5.87633	67	3	0.0417976	rock
68	5	0	2004061	2004	5	29	1621	483499	5.34578e+06	11430.9	28376.1	-130	9.63588	11.3088	12.0496	1.95307	0.182	10.6055	34	4	0.0560028	beach with sand
68	6	1	2004061	2004	5	29	1621	471969	5329860	776.02	15151.8	-12	10.5775	11.145	8.30519	36.667	0.323	6.11818	84	1	0.110499	beach with sand
69	1	0	2004061	2004	5	30	1721	450327	5.33662e+06	2036.86	7520.51	-103	9.76454	9.95083	72.3202	4.62491	0.191	10.3487	17	2	0.127029	rock
69	2	0	2004061	2004	5	30	1721	423342	5.36269e+06	634.013	44367.3	-8	8.83	9.91	7.99214	8.09967	0.222	6.57502	25	2	0.0608669	beach with sand
69	3	0	2004061	2004	5	30	1721	490181	5.3545e+06	11183.6	38365.5	-111	9.62868	10.6369	2.29636	1.78465	0.16	12.2507	28	4	0.0386122	rock
69	4	0	2004061	2004	5	30	1721	444050	5.34804e+06	6835.47	19172.6	-176	9.13857	10.115	20.8564	1.69258	0.166	12.5732	28	3	0.0861349	rock
69	5	0	2004061	2004	5	30	1721	467629	5.36113e+06	2477.58	28591.7	-37	9.0375	10.1589	11.7825	3.43381	0.218	6.73784	59	1	0.0259567	gravel beach
69	6	1	2004061	2004	5	30	1721	456310	5.33257e+06	943.214	2177.14	-14	9.965	10.7717	49.0984	10.5539	0.238	45.4037	23	1	0.127674	beach with sand
70	1	0	2004061	2004	5	31	1501	471606	5.35539e+06	6237.75	25298.3	-87	9.31553	10.1446	3.74323	2.64282	0.158	11.9293	81	4	0.0423572	gravel beach
70	2	0	2004061	2004	5	31	1501	431084	5.35246e+06	6147.8	32013.7	-182	9.89846	10.3755	12.6644	2.06633	0.221	14.287	34	3	0.0874693	beach with sand
70	3	0	2004061	2004	5	31	1501	443709	5.33642e+06	1868.88	13949.4	-59	10.0275	10.0679	18.0953	42.8026	0.185	43.0116	23	2	0.150618	beach with sand
70	4	0	2004061	2004	5	31	1501	496341	5.34366e+06	7821.04	39923.4	-151	9.57079	11.1767	6.16357	2.11519	0.255	10.9632	39	4	0.0478671	beach with sand
70	5	0	2004061	2004	5	31	1501	496988	5.33708e+06	4472.08	39570.4	-57	9.54263	10.3472	23.376	2.88767	0.219	11.9323	39	3	0.0554001	beach with sand
70	6	1	2004061	2004	5	31	1501	455566	5.3322e+06	577.272	2925.76	-9	6.48	9.955	17.2008	18.3876	0.238	37.174	23	1	0.13129	beach with sand
71	1	0	2004061	2004	6	1	1344	512187	5.33608e+06	4588.4	54704.7	-74	10.2756	11.5893	3.31431	5.86465	0.288	15.6229	39	3	0.0392148	beach with sand
71	2	0	2004061	2004	6	1	1344	503042	5.34685e+06	9630.29	47208.4	-25	10.5606	11.7496	2.20879	7.94865	0.243	5.90359	34	4	0.0376652	beach with sand
71	3	0	2004061	2004	6	1	1344	501394	5.34073e+06	9714.72	44341.8	-113	10.891	11.9736	2.2015	4.38447	0.316	13.3892	39	4	0.0469201	beach with sand
71	4	0	2004061	2004	6	1	1344	428338	5.35493e+06	4952.44	35675.9	-141	10.3705	12.06	2.86064	40.3982	0.516	13.6739	34	3	0.081529	beach with sand
71	5	0	2004061	2004	6	1	1344	481226	5.34018e+06	8524.02	24413.8	-135	11.3265	12.4268	2.14036	10.6512	0.459	15.535	34	3	0.0732642	beach with sand
71	6	1	2004061	2004	6	1	1344	468019	5333215	1026.73	10575	-81	10.7463	11.9712	4.7145	16.5514	1.635	13.6685	65	2	0.106108	rock
72	1	0	2004061	2004	6	2	1210	455670	5.34623e+06	4761.89	11986.5	-178	10.2409	11.721	2.06821	22.6502	0.663	10.7229	28	3	0.0795058	rock
72	2	0	2004061	2004	6	2	1210	473501	5.33113e+06	1689.19	16319.9	-19	10.605	11.915	21.1237	6.65645	0.742	13.2359	84	1	0.105032	beach with sand
72	3	0	2004061	2004	6	2	1210	477259	5.33276e+06	3232.48	19817.2	-42	11.115	12.2912	4.36527	26.267	1.008	13.8754	67	2	0.0977143	beach with sand
72	4	0	2004061	2004	6	2	1210	500690	5.35321e+06	10875.9	47104.5	-166	10.891	11.6475	2.65281	9.67871	0.234	13.1426	34	4	0.0340924	rock
72	5	0	2004061	2004	6	2	1210	441383	5.34146e+06	7286.84	17608	-145	10.4089	11.7464	1.867	16.3846	0.456	10.419	23	2	0.129482	beach with sand
72	6	1	2004061	2004	6	2	1210	467291	5332355	204.418	9990.62	-24	10.8667	12.16	13.2469	23.7098	1.635	10.2418	65	1	0.108906	rock
73	1	0	2004061	2004	6	3	1242	492857	5.34733e+06	10459.4	37643.1	-100	10.6923	12.2432	1.9455	30.7359	0.296	11.0652	34	4	0.0459731	beach with sand
73	2	0	2004061	2004	6	3	1242	472199	5.33932e+06	7590.76	15496.3	-140	10.9956	12.2885	1.851	40.9286	0.351	15.0607	65	3	0.0835091	rock
73	3	0	2004061	2004	6	3	1242	488806	5.36721e+06	4494.39	45355.6	-101	10.3282	12.1983	2.5422	6.55225	0.272	15.5451	34	3	0.0213508	rock
73	4	0	2004061	2004	6	3	1242	496875	5.34332e+06	7816.62	40366.9	-152	11.0904	11.992	2.17438	8.67364	0.294	11.1201	39	4	0.0480393	beach with sand
73	5	0	2004061	2004	6	3	1242	493257	5.33171e+06	613.249	35847.7	-1	11.555	11.6975	17.2997	37.0935	0.972	0.275075	39	2	0.0745125	beach with sand
73	6	1	2004061	2004	6	3	1242	466780	5333407	1331.07	9322.55	-74	10.8667	12.16	4.27558	38.6151	1.635	13.6676	59	2	0.106883	rock
74	1	0	2004061	2004	6	4	1227	476464	5.37323e+06	1565.41	43218.6	-19	10.3275	12.105	35.8996	64.438	0.387	41.0407	75	2	0.0162714	rock
74	2	0	2004061	2004	6	4	1227	438284	5.35641e+06	573.671	29231.1	-58	9.745	11.195	4.01889	19.8565	0.134	6.62657	34	3	0.0668503	gravel beach
74	3	0	2004061	2004	6	4	1227	472266	5.33971e+06	7985.92	15689.1	-133	11.223	12.2725	2.33414	4.5	0.351	15.1982	65	3	0.0820886	rock
74	4	0	2004061	2004	6	4	1227	433496	5.34742e+06	10480.7	27323.4	-170	10.3115	11.6519	2.40458	3.96438	0.203	9.89888	34	3	0.107184	rock
74	5	0	2004061	2004	6	4	1227	490111	5.34541e+06	8837.13	34416.8	-106	10.7742	12.28	1.75767	14.4247	0.403	11.3412	34	4	0.0488571	beach with sand
74	6	1	2004061	2004	6	4	1227	464062	5331633	448.316	7107.8	-6	10.455	12.165	25.08	32.5786	1.635	35.4978	59	1	0.114373	rock
75	1	0	2004061	2004	6	5	1059	468702	5.36063e+06	2283.62	28527.6	-51	10.1589	11.5	3.43381	43.0747	0.247	6.78903	75	1	0.0266885	gravel beach
75	2	0	2004061	2004	6	5	1059	464129	5.33647e+06	4955.21	6939.19	-129	10.8461	12.3583	2.00425	27.3352	0.543	12.3637	59	2	0.102406	rock
75	3	0	2004061	2004	6	5	1059	492991	5.35679e+06	11276.4	41962.8	-139	10.3529	11.6468	1.51611	2.76565	0.23	11.6148	28	4	0.0322844	rock
75	4	0	2004061	2004	6	5	1059	491274	5.35671e+06	10352.5	40477.6	-119	10.3912	11.7255	1.6125	5.49018	0.23	12.3138	28	4	0.0343076	rock
75	5	0	2004061	2004	6	5	1059	454904	5.34331e+06	7778.6	9293.99	-168	10.5873	11.951	2.30708	16.6063	0.713	12.7277	28	3	0.0894064	rock
75	6	1	2004061	2004	6	5	1059	471040	5330142	1061.1	14181	-15	11.145	12.0425	7.68025	7.9553	0.845	39.0902	71	1	0.110542	beach with sand
76	1	0	2004061	2004	6	6	1541	433732	5.33896e+06	4186.09	24213.8	-65	10.2944	11.3683	6.02736	29.3829	0.592	10.9677	23	2	0.167018	beach with sand
76	2	0	2004061	2004	6	6	1541	488485	5.33447e+06	585.134	30975.7	-1	10.985	11.6217	7.61417	22.2996	0.36	35.0863	34	3	0.0760191	beach with sand
76	3	0	2004061	2004	6	6	1541	427934	5.34019e+06	4780.12	30139.6	-101	10.5464	11.46	10.4157	93.4526	1.721	9.417	21	2	0.170462	beach with sand
76	4	0	2004061	2004	6	6	1541	429056	5.34643e+06	11006.4	30898.6	-179	10.1518	11.5556	8.69915	23.0467	0.213	9.31613	21	3	0.12139	beach with sand
76	5	0	2004061	2004	6	6	1541	508615	5.33216e+06	2556.46	51154.3	-87	11.0342	11.575	14.4813	29.1271	0.243	14.1934	39	3	0.0513538	beach with sand
76	6	1	2004061	2004	6	6	1541	464188	5331910	700.953	7123.17	-10	10.58	12.165	26.7028	41.7045	1.635	35.4978	59	1	0.113039	rock
77	1	0	2004061	2004	6	7	1446	502865	5.33271e+06	2776.42	45387.4	-40	10.4093	11.9755	4.49269	8.48528	0.243	14.3194	40	3	0.0568637	beach with sand
77	2	0	2004061	2004	6	7	1446	449880	5.34226e+06	7484.33	10962.5	-157	10.5377	11.679	2.37162	24.0308	0.501	13.9033	17	2	0.102449	rock
77	3	0	2004061	2004	6	7	1446	482643	5.34347e+06	9971.46	26726.2	-147	11.2727	12.6581	1.84864	4.65038	0.519	14.9715	34	4	0.0635788	beach with sand
77	4	0	2004061	2004	6	7	1446	443723	5.3418e+06	7147.83	15652.4	-148	10.4815	11.7145	1.80383	14.1935	0.456	10.3954	23	2	0.121476	rock
77	5	0	2004061	2004	6	7	1446	481554	5.37174e+06	3902.62	44426.6	-61	10.6191	12.3387	9.86271	32.2734	0.387	13.8544	43	2	0.0191124	rock
77	6	1	2004061	2004	6	7	1446	461576	5.33166e+06	350.844	4896.69	-2	10.455	12.115	83.0931	38.7208	1.635	35.316	50	1	0.119022	beach with sand
78	1	0	2004061	2004	6	8	850	485099	5.33375e+06	1445.89	27597.5	-13	9.42167	11.8458	12.8617	26.1087	0.341	34.577	34	2	0.0858336	beach with sand
78	2	0	2004061	2004	6	8	850	487724	5.33737e+06	2054.34	30361.9	-125	10.805	11.5981	3.89593	7.20879	0.36	11.0353	34	3	0.0674099	beach with sand
78	3	0	2004061	2004	6	8	850	483570	5.35741e+06	5636.02	34777.7	-78	10.2155	11.255	3.32929	3.91882	0.29	11.8701	59	3	0.032844	beach with sand
78	4	0	2004061	2004	6	8	850	445398	5.34104e+06	6127.83	13820.5	-144	10.602	11.893	2.23675	14.041	0.501	13.9526	23	2	0.120443	rock
78	5	0	2004061	2004	6	8	850	496937	5.35926e+06	7931.82	46618.2	-144	10.5263	11.6795	2.0585	10.9182	0.253	13.5356	28	3	0.0270759	rock
78	6	1	2004061	2004	6	8	850	460234	5333912	1150.68	2765.92	-10	10.238	12.155	9.43254	33.4689	1.161	35.7275	45	2	0.113727	beach with sand
79	1	0	2004061	2004	6	11	1352	476353	5.34853e+06	11700.9	23563	-79	10.9779	11.5867	1.70425	7.23563	0.527	12.0449	59	4	0.0594464	rock
79	2	0	2004061	2004	6	11	1352	454863	5.34418e+06	6940.88	10141.3	-177	10.2991	11.774	1.99643	39.3814	0.713	12.845	34	3	0.0863071	rock
79	3	0	2004061	2004	6	11	1352	485916	5.37939e+06	1039.24	53220.1	-232	10.1033	11.9133	12.6058	79.085	0.921	16.5465	34	2	0.020576	gravel beach
79	4	0	2004061	2004	6	11	1352	500064	5.33218e+06	4692.53	42612.2	-43	11.2222	12.0269	16.2001	23.9723	0.354	15.4131	53	3	0.0611683	beach with sand
79	5	0	2004061	2004	6	11	1352	434204	5.3373e+06	2463.21	23485.9	-40	10.2644	11.3425	18.7439	38.511	0.592	10.7524	23	1	0.174422	beach with sand
79	6	1	2004061	2004	6	11	1352	463146	5340191	8038.49	8091.59	-136	10.968	12.5463	1.7095	3.54471	0.543	14.7719	59	3	0.093754	beach with sand
80	1	0	2004061	2004	6	12	1622	435052	5.34398e+06	9120.43	24420.6	-165	10.3722	11.385	2.1495	26.2367	0.241	10.9424	23	3	0.127803	beach with sand
80	2	0	2004061	2004	6	12	1622	479131	5.36112e+06	1283.26	34387	-31	10.23	10.5425	2.88725	3.31469	0.536	6.27275	59	2	0.0239766	rock
80	3	0	2004061	2004	6	12	1622	501800	5.35333e+06	9794.58	48174.3	-139	11.0977	11.8088	2.4396	11.0714	0.234	13.2446	34	4	0.0334036	rock
80	4	0	2004061	2004	6	12	1622	489606	5.34919e+06	12627.7	35347.2	-108	10.6346	12.4019	1.93793	6.42167	0.313	10.7546	34	4	0.0453274	beach with sand
80	5	0	2004061	2004	6	12	1622	502291	5.33416e+06	4227.99	44782.7	-51	10.5594	12.0841	2.49071	4.196	0.354	14.0652	53	3	0.0554001	beach with sand
80	6	1	2004061	2004	6	12	1622	460929	5332765	637.965	3784.71	-5	10.17	12.115	25.2263	35.2497	0.543	35.316	45	1	0.116654	beach with sand
81	1	0	2004061	2004	6	13	1451	488186	5.35541e+06	9293.08	37190.2	-94	10.5896	12.0058	1.748	2.69319	0.29	12.4452	59	4	0.0379235	gravel beach
81	2	0	2004061	2004	6	13	1451	489792	5.34688e+06	10336	34616.4	-111	10.9642	12.4504	1.6242	5.11575	0.313	10.4599	34	4	0.0470492	beach with sand
81	3	0	2004061	2004	6	13	1451	499028	5.32211e+06	226.673	43296.5	-26	9.6175	11.655	16.558	75.767	0.354	38.4625	46	1	0.0978434	beach with sand
81	4	0	2004061	2004	6	13	1451	439278	5.33882e+06	4349.06	18761.6	-97	10.2945	11.3772	3.81282	34.0603	0.35	13.4123	23	2	0.15277	beach with sand
81	5	0	2004061	2004	6	13	1451	489724	5.3482e+06	11639.2	35053.3	-107	10.8359	12.3196	1.87547	6.21013	0.313	10.6909	34	4	0.0459731	beach with sand
81	6	1	2004061	2004	6	13	1451	460400	5342865	8036.08	8958.31	-170	10.6483	12.0892	1.79507	30.1132	0.525	10.9626	28	3	0.0873402	rock
82	1	0	2004061	2004	6	14	2052	423641	5.36276e+06	430.365	44181.9	-6	9.818	11.07	10.0273	58.2679	0.516	6.61688	25	2	0.0602213	beach with sand
82	2	0	2004061	2004	6	14	2052	437369	5.3508e+06	5761.91	25980.2	-178	10.0915	11.3	1.65669	12.7086	0.301	14.8285	34	3	0.0878567	rock
82	3	0	2004061	2004	6	14	2052	492380	5.35564e+06	11888.9	40836.1	-138	10.5442	11.6246	1.69939	2.71629	0.23	11.9351	28	4	0.0361586	rock
82	4	0	2004061	2004	6	14	2052	474713	5.3359e+06	6040.94	17270.7	-90	10.8536	12.5783	1.8475	9.71675	0.351	13.8286	84	2	0.0901382	beach with sand
82	5	0	2004061	2004	6	14	2052	441999	5.3556e+06	1524.62	26277.8	-58	9.985	10.9125	3.269	13.6033	0.259	15.9535	54	2	0.0669795	gravel beach
82	6	1	2004061	2004	6	14	2052	459825	5337435	4283.92	3828.87	-114	10.5317	11.9	1.75517	7.20521	1.161	10.4451	45	2	0.103353	beach with sand
83	1	0	2004061	2004	6	15	1403	438896	5.34949e+06	6814	23968.2	-180	10.196	11.424	1.54023	3.94308	0.397	12.5242	34	3	0.0894494	rock
83	2	0	2004061	2004	6	15	1403	468047	5.33154e+06	560.36	10914.3	-39	10.7462	11.9712	6.65111	28.0628	0.845	45.651	65	1	0.109595	beach with sand
83	3	0	2004061	2004	6	15	1403	490436	5.34331e+06	6728.58	34115.2	-153	11.1942	12.0225	2.23833	4.46383	0.403	10.2895	34	3	0.0521286	beach with sand
83	4	0	2004061	2004	6	15	1403	499851	5.34579e+06	11586.8	43852.2	-57	10.8758	12.005	2.1035	3.82427	0.247	10.4244	39	4	0.0426155	beach with sand
83	5	0	2004061	2004	6	15	1403	473241	5.3738e+06	247.958	42441.6	-1	10.2983	11.695	106.262	72.6184	1.188	37.5685	65	1	0.0143343	beach with sand
83	6	1	2004061	2004	6	15	1403	463838	5332159	1000.42	6709.38	-12	10.455	12.165	25.08	32.5786	1.635	35.4978	59	1	0.112996	rock
84	1	0	2004061	2004	6	16	1525	483638	5.33652e+06	4294.2	26215.9	-125	10.9278	11.955	2.63315	4.44108	0.341	11.2021	34	3	0.0798502	beach with sand
84	2	0	2004061	2004	6	16	1525	424371	5.35629e+06	5070.22	39723.7	-141	9.94313	12.3214	1.98182	4.62486	0.516	15.396	34	2	0.0823469	rock
84	3	0	2004061	2004	6	16	1525	424274	5.34537e+06	7547.1	35002.6	-172	10.3006	11.6743	3.87227	19.7582	0.495	9.59919	21	2	0.134045	beach with sand
84	4	0	2004061	2004	6	16	1525	492380	5.36264e+06	6657.87	44880.8	-34	10.3265	11.7756	2.193	7.98787	0.253	6.47779	28	3	0.0241488	rock
84	5	0	2004061	2004	6	16	1525	434239	5.35283e+06	5935.28	29689.9	-170	10.349	11.725	2.80627	7.127	0.306	14.9163	34	3	0.085317	rock
84	6	1	2004061	2004	6	16	1525	461178	5332979	963.765	3929.53	-7	10.17	12.115	25.2263	35.2497	0.543	35.316	50	1	0.115535	beach with sand
85	1	0	2004061	2004	6	17	1233	477133	5.34799e+06	12191.7	23880	-76	10.7573	11.5877	1.72119	4.93488	0.527	10.7783	59	4	0.0600491	rock
85	2	0	2004061	2004	6	17	1233	481591	5.37069e+06	3422.99	43561.9	-50	10.6285	12.3521	10.4319	18.1694	0.387	14.0623	43	2	0.0190693	beach with sand
85	3	0	2004061	2004	6	17	1233	497588	5.35643e+06	10661.1	45739.8	-19	10.4907	11.48	1.98228	2.78044	0.25	12.4748	28	4	0.0307348	rock
85	4	0	2004061	2004	6	17	1233	442676	5.35248e+06	4204.95	23400.1	-156	10.3075	11.31	2.31908	39.3676	0.259	15.9052	54	3	0.0752012	gravel beach
85	5	0	2004061	2004	6	17	1233	476481	5.3299e+06	901.104	19496.2	-9	10.456	11.85	88.1368	31.7963	1.008	40.0768	71	1	0.106625	beach with sand
85	6	1	2004061	2004	6	17	1233	463958	5331448	279.802	7086.71	-4	10.455	12.165	25.08	32.5786	1.635	35.4978	59	1	0.115277	rock
86	1	0	2004061	2004	6	18	1255	482457	5.33549e+06	4594.66	24972.2	-66	10.4067	12.1041	2.15727	5.974	0.459	13.4421	67	3	0.0842839	beach with sand
86	2	0	2004061	2004	6	18	1255	482360	5.33347e+06	3203.09	24868.4	-20	10.105	12.425	15.2723	27.4701	1.008	5.11433	67	2	0.0900951	beach with sand
86	3	0	2004061	2004	6	18	1255	468273	5.33362e+06	1437.82	10791.7	-81	10.7462	11.9712	4.7145	16.5514	0.845	13.2581	65	2	0.104731	rock
86	4	0	2004061	2004	6	18	1255	442933	5.35693e+06	678.403	26849	-14	9.9625	11.055	7.91778	53.758	0.259	38.5263	54	2	0.0608239	gravel beach
86	5	0	2004061	2004	6	18	1255	468965	5.33809e+06	5923.41	12039.6	-130	11.1594	12.1328	1.64015	19.1562	0.373	14.2046	59	2	0.0936679	rock
86	6	1	2004061	2004	6	18	1255	464022	5331818	636.992	7000.99	-8	10.455	12.165	25.08	32.5786	1.635	35.4978	59	1	0.113813	rock
87	1	0	2004061	2004	6	19	1242	467273	5.35584e+06	4382.15	23571.8	-84	10.165	11.525	2.73653	13.3178	1.607	11.4653	59	3	0.043132	rock
87	2	0	2004061	2004	6	19	1242	470454	5.33487e+06	2842.47	12954	-86	11.2339	11.8594	2.33345	22.7696	0.373	14.025	65	2	0.0992209	rock
87	3	0	2004061	2004	6	19	1242	438624	5.34665e+06	9658.79	22517.7	-169	10.1355	11.1883	1.51331	13.1946	0.397	13.0981	34	3	0.100814	rock
87	4	0	2004061	2004	6	19	1242	462623	5.33125e+06	158.005	6001.41	-1	10.455	12.165	5.696	8.06188	1.635	34.7632	50	1	0.118505	rock
87	5	0	2004061	2004	6	19	1242	424201	5.35609e+06	5327.98	39757.4	-145	9.94313	12.3214	1.98182	4.62486	0.516	15.396	34	2	0.0832078	rock
87	6	1	2004061	2004	6	19	1242	462554	5331643	553.497	5742.48	-4	10.455	12.165	58.707	8.06188	1.635	34.7632	50	1	0.117429	rock
88	1	0	2004061	2004	6	20	1400	460220	5.3446e+06	6291.79	10567.8	-181	10.3964	11.9217	1.72407	17.5048	0.58	11.0113	28	3	0.0808403	rock
88	2	0	2004061	2004	6	20	1400	433780	5.33616e+06	1520.45	23794.9	-21	10.294	11.286	31.1949	43.3328	0.592	31.0781	23	1	0.179458	beach with sand
88	3	0	2004061	2004	6	20	1400	442682	5.34083e+06	6363.09	16167.5	-139	10.4078	11.8318	2.03891	21.4449	0.456	10.9192	23	2	0.130214	beach with sand
88	4	0	2004061	2004	6	20	1400	479276	5.35157e+06	8793.39	27733.9	-97	10.5881	11.6365	1.73269	4.10753	0.755	12.011	59	4	0.0467048	rock
88	5	0	2004061	2004	6	20	1400	446169	5.35088e+06	3356.82	20015.1	-163	10.224	11.5783	2.59817	5.75721	0.3	16.1706	48	3	0.0748569	rock
88	6	1	2004061	2004	6	20	1400	461361	5332484	827.426	4295.99	-6	10.17	12.115	83.0931	38.7208	0.543	35.316	50	1	0.116654	beach with sand
89	1	0	2004061	2004	6	21	1405	481703	5.366e+06	545.706	39807.8	-24	10.46	12.3075	4.16817	8.47494	0.337	6.10054	59	2	0.0192415	rock
89	2	0	2004061	2004	6	21	1405	482986	5.34435e+06	10481.7	27354.2	-139	11.2727	12.6581	1.84864	4.65038	0.519	14.8519	34	4	0.0602213	beach with sand
89	3	0	2004061	2004	6	21	1405	472570	5.36133e+06	399.007	30872	-17	10.645	10.94	13.2045	22.8264	0.536	6.22122	81	1	0.024364	gravel beach
89	4	0	2004061	2004	6	21	1405	441043	5.34066e+06	6628.88	17621.2	-142	10.4089	11.7464	1.867	16.3846	0.456	11.0386	23	2	0.135509	beach with sand
89	5	0	2004061	2004	6	21	1405	489556	5.3536e+06	11558	37364.4	-116	10.4887	11.9608	1.89541	3.52194	0.27	14.1364	28	4	0.0407214	gravel beach
89	6	1	2004061	2004	6	21	1405	454849	5332130	362.889	3487.86	-6	9.955	11.515	18.3876	25.0402	0.124	37.174	23	1	0.133744	beach with sand
90	1	0	2004061	2004	6	22	1403	495740	5.33489e+06	3695.39	38234.4	-64	10.5075	11.9435	4.48647	3.03726	0.277	10.8626	39	3	0.0622014	beach with sand
90	2	0	2004061	2004	6	22	1403	428504	5.35056e+06	8656.96	33210.7	-181	10.119	11.6021	1.93742	4.31525	0.305	13.6056	34	3	0.0980156	beach with sand
90	3	0	2004061	2004	6	22	1403	455327	5.34222e+06	8781.4	8128.6	-156	10.5873	11.951	2.30708	16.6063	1.161	13.2619	28	3	0.0924627	rock
90	4	0	2004061	2004	6	22	1403	499340	5.34319e+06	9337.72	42747.1	-153	11.0241	12.0445	2.41814	18.401	0.247	11.9614	39	4	0.0465327	beach with sand
90	5	0	2004061	2004	6	22	1403	477171	5.3509e+06	9288.99	25674.4	-93	10.8007	11.6775	1.74669	6.2525	0.755	12.9731	59	4	0.0519564	rock
90	6	1	2004061	2004	6	22	1403	464372	5331569	331.888	7418.64	-5	10.58	12.165	26.7028	41.7045	1.635	41.1346	59	1	0.113986	rock
91	1	0	2004061	2004	6	24	1629	493688	5.35054e+06	13725.2	39623.6	-53	10.8485	12.1054	2.57488	23.7161	0.287	11.1333	28	4	0.0420989	beach with sand
91	2	0	2004061	2004	6	24	1629	428173	5.35543e+06	4617.88	36105.2	-135	10.3705	12.06	2.86064	40.3982	0.516	15.0536	34	2	0.0802807	beach with sand
91	3	0	2004061	2004	6	24	1629	428903	5.3577e+06	2333.73	36901	-102	10.3906	11.984	3.814	20.6172	0.516	14.9258	34	2	0.0724893	gravel beach
91	4	0	2004061	2004	6	24	1629	471745	5.33438e+06	2887.14	14235.7	-80	11.1888	11.7517	2.13955	40.3395	0.845	14.0349	65	2	0.0987474	beach with sand
91	5	0	2004061	2004	6	24	1629	456465	5.3318e+06	208.337	2785.59	-6	10.24	11.515	14.9268	9.414	0.124	39.2062	23	1	0.1303	beach with sand
91	6	1	2004061	2004	6	24	1629	456855	5332362	457.107	2127.04	-8	10.24	11.515	14.9268	9.414	0.124	39.2062	23	1	0.127158	beach with sand
92	1	0	2004061	2004	6	26	1509	458967	5.34671e+06	4115.91	12406.1	-162	10.2235	11.3625	1.57954	24.3746	0.753	10.9495	28	3	0.07688	rock
92	2	0	2004061	2004	6	26	1509	486344	5.3342e+06	732.856	28835.4	-8	9.3975	10.395	24.5788	16.7578	0.341	5.2157	34	2	0.0819595	beach with sand
92	3	0	2004061	2004	6	26	1509	429257	5.35994e+06	776.94	38097.7	-4	9.9925	11.16	9.6608	57.6045	0.516	31.6882	34	2	0.0642245	beach with sand
92	4	0	2004061	2004	6	26	1509	483193	5.34051e+06	7364.72	26402.9	-147	11.1746	11.821	2.00971	3.25846	0.459	15.6885	34	3	0.070337	beach with sand
92	5	0	2004061	2004	6	26	1509	428908	5.35121e+06	7908.22	33179.6	-179	10.1065	11.6325	1.48533	4.95975	0.305	13.6056	34	3	0.0944428	beach with sand
92	6	1	2004061	2004	6	26	1509	458933	5345377	5432.81	11082.9	-198	10.409	11.2563	1.758	8.32857	0.58	10.6294	28	3	0.0793767	rock
93	1	0	2004061	2004	6	27	1227	432251	5.35328e+06	5307.14	31540.3	-156	10.3955	11.87	2.12283	6.77231	0.305	14.2796	34	3	0.0842409	beach with sand
93	2	0	2004061	2004	6	27	1227	457082	5.338e+06	4880.35	3639.56	-134	10.5494	11.725	1.8739	25.8044	1.161	10.4361	17	2	0.106453	beach with sand
93	3	0	2004061	2004	6	27	1227	472270	5.38565e+06	681.549	53342.8	-28	9.9075	11.666	99.5916	57.1242	0.522	41.1917	59	2	0.0154104	beach with sand
93	4	0	2004061	2004	6	27	1227	478133	5.38014e+06	937.089	50191.6	-28	10.17	11.0225	18.8898	52.5216	0.763	6.45947	59	2	0.0176488	beach with sand
93	5	0	2004061	2004	6	27	1227	500048	5.35173e+06	11419.3	45937.7	-162	11.0477	11.875	2.03673	9.46965	0.234	10.2873	34	4	0.0355129	rock
93	6	1	2004061	2004	6	27	1227	460102	5353365	539.454	19155.3	-32	10.084	10.67	2.40073	23.6855	0.279	38.0327	67	1	0.0585425	rock
94	1	0	2004061	2004	6	28	954	477524	5.33876e+06	9041.58	20486.6	-65	11.0277	12.2475	1.74729	6.95583	0.351	13.7203	67	3	0.0797641	beach with sand
94	2	0	2004061	2004	6	28	954	495224	5.36874e+06	46.0467	51016	-22	9.33	10.43	6.25673	31.9831	0.453	5.30306	28	2	0.0225561	gravel beach
94	3	0	2004061	2004	6	28	954	474101	5.34191e+06	10669.7	18217.8	-99	10.6027	11.8331	1.94367	8.38971	0.351	13.7235	65	3	0.0767078	rock
94	4	0	2004061	2004	6	28	954	448773	5.33655e+06	1690.18	8998.94	-91	10.2258	10.85	13.108	18.9966	0.501	38.0033	17	2	0.131591	rock
94	5	0	2004061	2004	6	28	954	423765	5.36065e+06	2277.57	42760	-25	9.818	11.1425	6.67625	36.0693	0.516	6.41643	25	2	0.0670225	beach with sand
94	6	1	2004061	2004	6	28	954	457626	5349863	1078.34	15477.4	-99	9.88	12.095	2.75736	43.8695	0.753	5.23767	28	3	0.0710258	rock
95	1	0	2004061	2004	6	29	1119	477408	5.33239e+06	2835.39	19998.5	-36	10.7067	12.3788	22.5434	29.6897	1.008	14.4466	67	2	0.0985321	beach with sand
95	2	0	2004061	2004	6	29	1119	481724	5.38351e+06	1519.18	54763.9	-224	10.0907	11.5086	5.62669	12.7839	0.921	17.2827	34	2	0.0191124	rock
95	3	0	2004061	2004	6	29	1119	483343	5.37901e+06	2877.11	51558.4	-273	10.0735	12.2875	7.9244	40.1676	0.921	11.5707	34	2	0.0191554	rock
95	4	0	2004061	2004	6	29	1119	459402	5.34848e+06	2387.96	14224.5	-108	9.92	10.895	1.65108	13.2768	0.753	10.5138	28	3	0.0726615	rock
95	5	0	2004061	2004	6	29	1119	461937	5.39246e+06	1109.79	58244.8	-81	14.94	11.1	7.05667	37.4434	0.522	7.59132	64	1	0.00839396	gravel beach
95	6	1	2004061	2004	6	29	1119	457617	5348628	2239.33	14242.4	-152	10.1567	11.6275	2.12243	25.7924	0.753	10.5189	28	3	0.0737377	rock
96	1	0	2004061	2004	6	30	1440	471195	5.33313e+06	1576.56	13742.9	-67	11.075	11.661	2.62836	18.6248	0.845	14.0647	65	2	0.102578	beach with sand
96	2	0	2004061	2004	6	30	1440	454784	5.34671e+06	4553.68	12618.2	-172	10.1575	12.051	1.801	34.6875	0.663	10.6222	34	3	0.0790323	rock
96	3	0	2004061	2004	6	30	1440	463161	5.35387e+06	2313.46	20291.5	-93	10.3025	10.8725	1.9826	15.2478	0.279	11.8734	67	3	0.0536352	rock
96	4	0	2004061	2004	6	30	1440	462029	5.33168e+06	542.667	5269.55	-2	10.455	11.6625	58.707	8.06188	1.635	34.7632	50	1	0.118204	rock
96	5	0	2004061	2004	6	30	1440	483275	5.36968e+06	3983.37	43701.7	-102	10.7856	12.325	8.85729	11.8363	0.387	14.8844	43	2	0.0192846	rock
96	6	1	2004061	2004	6	30	1440	458843	5350040	856.569	15710.7	-68	9.928	11.16	1.86657	23.7711	0.753	5.28135	28	2	0.0697344	rock
97	1	0	2004061	2004	7	1	1430	413655	5.34633e+06	2837.69	45451.6	-164	11.771	13.0309	37.0155	41.8006	0.338	9.18323	15	2	0.142826	gravel beach
97	2	0	2004061	2004	7	1	1430	450598	5.35933e+06	374.546	25887.3	-11	10.765	11.76	41.9583	52.9846	0.305	6.54179	71	2	0.0441221	beach with sand
97	3	0	2004061	2004	7	1	1430	468827	5.3597e+06	3112.51	27728.9	-59	11.3833	12.9875	58.6236	26.5793	0.237	6.66898	75	1	0.0289699	gravel beach
97	4	0	2004061	2004	7	1	1430	449819	5.35897e+06	646.951	25758.7	-8	10.765	11.76	41.9583	52.9846	0.305	37.6035	71	2	0.0457578	beach with sand
97	5	0	2004061	2004	7	1	1430	476804	5.38658e+06	112.555	55642.9	-1	11.3883	13.92	18.6967	80.2281	0.593	45.475	59	2	0.0165727	beach with sand
97	6	1	2004061	2004	7	1	1430	458830	5348249	2569.49	13925.8	-121	10.895	11.975	13.2768	9.82845	0.352	11.0124	28	3	0.0733933	rock
98	1	0	2004061	2004	7	3	1601	422074	5.3386e+06	1394.49	35684	-16	11.72	12.9675	47.5669	59.375	0.302	4.23852	15	1	0.1792	rock
98	2	0	2004061	2004	7	3	1601	452454	5.34273e+06	8488.15	9759.33	-157	12.2167	13.1017	51.6203	21.1749	0.346	13.3932	28	2	0.0947871	rock
98	3	0	2004061	2004	7	3	1601	443103	5.35296e+06	3598.15	23504.8	-147	11.31	13.1005	39.3676	56.3821	0.371	15.9052	54	3	0.0732211	gravel beach
98	4	0	2004061	2004	7	3	1601	432629	5.34544e+06	10532.1	27226.5	-166	11.5129	13.0463	12.7899	10.6459	0.93	9.25522	23	3	0.122207	beach with sand
98	5	0	2004061	2004	7	3	1601	421841	5.3631e+06	507.86	45789.1	-5	11.07	12.325	24.1906	16.1487	0.178	6.42314	25	2	0.0613835	gravel beach
98	6	1	2004061	2004	7	3	1601	460137	5349567	1397.16	15406.8	-19	10.85	12.0625	23.0199	16.0655	0.352	11.2194	28	3	0.0695622	rock
99	1	0	2004061	2004	7	4	1050	492282	5.3396e+06	2727.03	35161.7	-121	12.01	12.5588	2.7738	16.8065	0.59	11.909	39	3	0.0564332	beach with sand
99	2	0	2004061	2004	7	4	1050	473368	5.35088e+06	10153.9	22884.9	-98	11.535	13.3169	4.15744	13.9837	0.369	12.2859	81	4	0.0549266	rock
99	3	0	2004061	2004	7	4	1050	418871	5.34091e+06	748.637	39185.1	-51	10.8125	13.2917	75.3184	66.526	0.17	28.4248	21	1	0.16719	beach with sand
99	4	0	2004061	2004	7	4	1050	480011	5.38132e+06	603.277	52049	-39	11.2167	13.9	47.1489	27.4081	0.25	43.3915	34	1	0.018768	rock
99	5	0	2004061	2004	7	4	1050	487496	5.36039e+06	5110.6	39693.1	-79	11.6728	13.3617	3.22124	26.3142	0.377	14.2128	59	3	0.0278507	rock
99	6	1	2004061	2004	7	4	1050	460211	5348332	2600.03	14205.3	-80	10.83	12.0625	18.3457	6.78253	0.352	11.4284	28	3	0.073135	rock
100	1	0	2004061	2004	7	5	1435	470524	5.39001e+06	189.027	57129.2	-1	11.45	14.175	73.8859	61.0418	0.593	38.3836	71	1	0.0136456	beach with sand
100	2	0	2004061	2004	7	5	1435	426154	5.34434e+06	8402.64	32897.7	-162	11.6107	12.8664	34.7163	29.6551	0.706	9.26496	21	2	0.13934	tidal flat or veg
100	3	0	2004061	2004	7	5	1435	497755	5.36602e+06	1184.33	51192.3	-113	10.9987	13.1506	7.14665	35.2264	0.221	10.0357	28	3	0.0232018	rock
100	4	0	2004061	2004	7	5	1435	499030	5.36241e+06	4557.65	50090.8	-170	11.1913	13.265	8.91729	16.9288	0.241	10.7784	28	3	0.024364	rock
100	5	0	2004061	2004	7	5	1435	472541	5.35438e+06	6901	25012.8	-40	11.5444	13.0629	10.1791	3.43561	0.259	11.2823	81	4	0.04494	gravel beach
100	6	1	2004061	2004	7	5	1435	461521	5350083	1830.95	16201.6	-68	10.8425	12.0119	12.4635	20.0754	0.302	11.4003	28	3	0.0671086	rock
101	1	0	2004061	2004	7	6	2120	492272	5.33514e+06	1322.81	34771.6	-16	11.2775	12.2838	8.9366	29.1094	0.59	5.54619	39	3	0.0652146	beach with sand
101	2	0	2004061	2004	7	6	2120	505748	5.33839e+06	7326.89	48404.7	-100	11.7087	12.8204	4.25537	8.61335	0.487	14.3098	39	4	0.0450691	beach with sand
101	3	0	2004061	2004	7	6	2120	467964	5.36135e+06	2116.6	28921.9	-37	11.5	12.7762	43.0747	53.6651	0.288	6.73784	59	1	0.0251819	gravel beach
101	4	0	2004061	2004	7	6	2120	434133	5.33802e+06	3189.88	23657.6	-45	11.3425	12.9833	38.511	29.6799	1.411	10.7524	23	2	0.171237	beach with sand
101	5	0	2004061	2004	7	6	2120	472505	5.34281e+06	11041.7	17202	-109	12.1781	13.3063	6.95679	25.4116	0.409	11.8536	65	3	0.0756317	rock
101	6	1	2004061	2004	7	6	2120	460025	5336476	3394.03	3270.83	-35	11.84	12.2893	17.9748	25.1849	0.3	9.46247	45	2	0.105635	beach with sand
102	1	0	2004061	2004	7	7	1615	480528	5.34583e+06	13135.1	25708.2	-89	12.0945	12.8931	8.49825	14.2098	0.475	11.7292	34	4	0.0610391	beach with sand
102	2	0	2004061	2004	7	7	1615	442630	5.34466e+06	10167.8	18082.9	-167	11.5237	13.1742	36.8644	28.595	0.528	10.2229	23	3	0.107227	rock
102	3	0	2004061	2004	7	7	1615	470471	5.35012e+06	10400.1	20385.4	-118	11.5706	12.9895	12.8484	17.971	0.279	12.8138	67	4	0.0593173	rock
102	4	0	2004061	2004	7	7	1615	422539	5.34193e+06	4513.51	35774.6	-141	11.6556	13.1088	7.3717	39.9996	0.302	9.63053	21	2	0.160949	rock
102	5	0	2004061	2004	7	7	1615	479085	5.37444e+06	3473.08	45495.2	-39	12.317	13.1254	38.5204	14.6764	0.979	7.19132	75	2	0.0180793	rock
102	6	1	2004061	2004	7	7	1615	461593	5348507	3071.98	14699.7	-63	10.83	11.9594	11.9345	12.1975	0.352	11.3239	28	3	0.0709827	rock
103	1	0	2004061	2004	7	9	1930	483815	5.34181e+06	7941.09	27333.3	-152	12.1337	13.6279	8.93485	11.2435	0.305	11.0958	34	4	0.0653437	beach with sand
103	2	0	2004061	2004	7	9	1930	412355	5.34583e+06	1753.24	46581.7	-142	11.6562	13.3132	25.2151	24.4618	0.338	9.05598	15	2	0.146141	gravel beach
103	3	0	2004061	2004	7	9	1930	435625	5.35307e+06	4709.02	28778.2	-164	11.6675	12.394	29.1206	21.5121	0.358	15.6599	34	3	0.0827343	rock
103	4	0	2004061	2004	7	9	1930	471674	5.35467e+06	6879.36	24740.5	-61	11.2444	12.8571	19.6544	24.7252	0.259	12.04	81	4	0.0448108	gravel beach
103	5	0	2004061	2004	7	9	1930	475854	5.36052e+06	971.667	31927.7	-42	11.015	12.985	18.4509	14.8741	0.411	6.13785	59	3	0.0250958	rock
103	6	1	2004061	2004	7	9	1930	456324	5333231	1461.89	1654.77	-22	11.515	12.9133	8.56508	69.3157	0.202	45.4037	23	1	0.125264	beach with sand
104	1	0	2004061	2004	7	10	1707	466022	5.35112e+06	5880.25	18771.5	-110	11.215	12.6656	4.25513	20.1751	0.467	12.161	67	3	0.0601352	rock
104	2	0	2004061	2004	7	10	1707	502333	5.36599e+06	392.452	54847.2	-8	11.2175	11.871	8.88037	32.3961	0.279	5.11969	34	3	0.0235031	rock
104	3	0	2004061	2004	7	10	1707	488793	5.34601e+06	9811.45	33373.6	-121	12.2321	13.0825	25.7321	21.0249	0.535	10.4044	34	4	0.0489432	beach with sand
104	4	0	2004061	2004	7	10	1707	485221	5.38505e+06	1140.63	57744.1	-131	11.7014	13.3107	9.51263	26.8013	0.25	11.7488	34	2	0.0203177	rock
104	5	0	2004061	2004	7	10	1707	427916	5.35413e+06	5839.02	35573.2	-150	12.2743	12.7321	5.76958	10.3075	0.165	13.384	34	3	0.0844992	beach with sand
104	6	1	2004061	2004	7	10	1707	462921	5350012	3067.64	16536.7	-103	10.6675	12.1462	8.3266	16.7921	0.352	12.7324	67	3	0.0660755	rock
105	1	0	2004061	2004	7	11	1127	502465	5.3463e+06	10406.1	46507	-28	11.7231	13.3012	11.1596	6.34745	0.35	5.9057	34	4	0.0393009	beach with sand
105	2	0	2004061	2004	7	11	1127	472494	5.35005e+06	11160.4	21678.7	-111	11.6433	13.2842	4.61594	21.9934	0.369	11.8576	81	4	0.0588438	gravel beach
105	3	0	2004061	2004	7	11	1127	454692	5.33937e+06	6244.85	5721.3	-145	12.188	13.0055	17.9052	12.7345	0.3	11.8784	17	2	0.104946	rock
105	4	0	2004061	2004	7	11	1127	484341	5.37463e+06	3645.75	48370	-165	12.2205	12.88	14.8134	22.0951	0.405	17.7564	34	2	0.0193707	rock
105	5	0	2004061	2004	7	11	1127	441893	5.35123e+06	5678.46	22966.7	-171	11.557	13.1512	5.61057	50.4114	0.371	15.3288	54	3	0.0800224	gravel beach
105	6	1	2004061	2004	7	11	1127	462725	5348315	3931.66	14873.6	-93	10.8425	12.0311	5.53823	25.0481	0.352	11.6795	28	3	0.0708536	rock
106	1	0	2004061	2004	7	12	1015	463281	5.34198e+06	9605.22	9542.39	-169	12.938	13.4312	40.8378	2.50495	0.437	14.3374	59	3	0.089062	rock
106	2	0	2004061	2004	7	12	1015	469062	5.35264e+06	8024.14	21605.9	-101	11.63	13.097	3.20731	4.67827	0.279	11.6193	67	4	0.0532909	rock
106	3	0	2004061	2004	7	12	1015	488622	5.3423e+06	6430.71	32104.4	-153	11.9805	13.0714	2.43	20.6049	0.385	11.0102	34	3	0.056218	beach with sand
106	4	0	2004061	2004	7	12	1015	475991	5.35498e+06	5399.65	27673.8	-54	11.616	12.4435	6.086	4.56443	0.394	11.6926	59	4	0.0407645	rock
106	5	0	2004061	2004	7	12	1015	500794	5.36471e+06	2139.32	52852	-40	11.1212	12.8442	7.96331	14.5667	0.241	5.00923	28	3	0.0235031	beach with sand
106	6	1	2004061	2004	7	12	1015	461025	5352834	1080.74	18780.1	-79	10.67	12.31	7.5788	17.4949	0.302	11.5355	67	3	0.0595756	rock
107	1	0	2004061	2004	7	13	629	489169	5.3558e+06	9537.06	38219.8	-98	11.8075	13.1285	4.18856	21.178	0.219	12.3816	28	4	0.0373208	rock
107	2	0	2004061	2004	7	13	629	471470	5.36524e+06	130.328	33868.3	-1	10.66	12.885	42.4223	114.563	0.237	33.1655	81	1	0.0147217	beach with sand
107	3	0	2004061	2004	7	13	629	427148	5.34171e+06	5936.98	31230.5	-112	11.3936	13.0882	25.5217	34.8424	3.07	9.57915	21	2	0.160949	beach with sand
107	4	0	2004061	2004	7	13	629	441472	5.33986e+06	5761.91	16945.3	-131	11.7632	12.6054	26.0137	43.9464	1.088	14.1869	23	2	0.138995	beach with sand
107	5	0	2004061	2004	7	13	629	438049	5.3554e+06	1350.66	28640.3	-113	11.7283	12.91	18.7104	15.9749	0.17	16.0548	34	3	0.0713702	rock
107	6	1	2004061	2004	7	13	629	454912	5332284	527.054	3341.08	-8	11.515	13.05	25.0402	71.3693	0.202	37.174	23	1	0.132926	beach with sand
108	1	0	2004061	2004	7	14	1851	425018	5.35012e+06	10610.7	36100.4	-187	11.6507	12.719	8.02883	16.574	0.222	9.76187	34	3	0.104472	gravel beach
108	2	0	2004061	2004	7	14	1851	423060	5.35282e+06	8752.17	39069.2	-176	12.079	13.2218	4.82142	12.2841	0.222	12.7543	34	3	0.0952176	rock
108	3	0	2004061	2004	7	14	1851	483882	5.33558e+06	3494.23	26399.9	-101	11.707	12.8095	10.1924	26.6886	0.305	10.9106	34	3	0.082433	beach with sand
108	4	0	2004061	2004	7	14	1851	475325	5.34234e+06	11573	19510	-52	12.2283	13.325	8.21329	3.57629	0.409	13.9709	65	3	0.0757178	beach with sand
108	5	0	2004061	2004	7	14	1851	444470	5.35485e+06	1320.55	24264.8	-32	11.04	13.76	20.2192	7.60033	0.371	15.5741	59	2	0.066506	gravel beach
108	6	1	2004061	2004	7	14	1851	461016	5351506	874.202	17475.5	-51	10.67	12.0667	8.8596	16.4365	0.302	35.5297	67	2	0.0638802	rock
109	1	0	2004061	2004	7	15	1410	497320	5.33041e+06	2209.33	40008.3	-40	12.7642	13.3361	59.7054	37.6947	0.365	34.1844	53	3	0.0713702	beach with sand
109	2	0	2004061	2004	7	15	1410	485465	5.35426e+06	9192.43	34299.8	-102	11.9123	12.9729	2.96135	7.1024	0.219	14.5661	59	4	0.0391718	beach with sand
109	3	0	2004061	2004	7	15	1410	479676	5.33459e+06	4935.33	22168.4	-43	11.9908	12.7508	19.2532	23.5583	0.304	9.94887	67	2	0.0891912	beach with sand
109	4	0	2004061	2004	7	15	1410	458897	5.34453e+06	6269.24	10242.8	-179	12.2225	13.385	8.18892	4.22295	0.338	10.9206	28	3	0.0816581	rock
109	5	0	2004061	2004	7	15	1410	473447	5.39076e+06	762.144	58587.7	-29	11.3086	13.9	59.4435	61.1012	0.593	6.72082	71	2	0.0161422	rock
109	6	1	2004061	2004	7	15	1410	462837	5352822	2493.04	19190.5	-84	10.67	12.6521	6.20575	15.5179	0.302	11.7529	67	3	0.0579398	rock
110	1	0	2004061	2004	7	17	1331	501036	5.36569e+06	1139.8	53616.6	-18	11.1212	12.8442	7.96331	14.5667	0.279	5.14078	28	3	0.0232878	beach with sand
110	2	0	2004061	2004	7	17	1331	469913	5.33756e+06	5450.82	12803.9	-115	12.328	13.2518	12.2066	9.63035	0.512	14.1719	65	2	0.0937971	rock
110	3	0	2004061	2004	7	17	1331	418055	5.3581e+06	6400.28	46033.2	-165	11.929	12.8986	5.52915	35.7316	0.475	14.2981	25	2	0.0795489	gravel beach
110	4	0	2004061	2004	7	17	1331	496757	5.32809e+06	615.296	39749.5	-9	12.7237	13.3657	65.941	96.2659	0.365	39.415	53	2	0.0808403	beach with sand
110	5	0	2004061	2004	7	17	1331	488967	5.35191e+06	12731.9	36010.2	-113	12.1533	13.1887	2.84147	25.8712	0.328	13.907	59	4	0.0430029	gravel beach
110	6	1	2004061	2004	7	17	1331	462746	5351495	2599.05	17892.6	-115	10.6675	12.1462	8.3266	16.7921	0.302	11.5355	67	3	0.0619	rock
111	1	0	2004061	2004	7	20	1148	501464	5.35695e+06	8809.76	49407.1	-139	12.1903	13.3988	20.7119	34.0774	0.431	12.3289	34	4	0.0298308	rock
111	2	0	2004061	2004	7	20	1148	458838	5.34013e+06	6849.63	5892.5	-139	12.005	13.2542	4.62257	3.29047	0.3	11.5466	45	2	0.0966381	beach with sand
111	3	0	2004061	2004	7	20	1148	497855	5.32459e+06	708.322	41518.7	-22	11.655	13.2783	57.769	20.238	0.365	38.117	48	1	0.0916878	beach with sand
111	4	0	2004061	2004	7	20	1148	477999	5.37549e+06	3454.09	45929.6	-36	12.3837	13.3927	71.3513	25.6796	0.979	6.7741	75	2	0.0171323	rock
111	5	0	2004061	2004	7	20	1148	467192	5.35155e+06	6905.04	19705.8	-112	11.9337	12.8769	3.19453	4.20735	0.467	12.2196	67	3	0.0575524	rock
111	6	1	2004061	2004	7	20	1148	460534	5350305	1016.57	16203.9	-35	10.85	12.0625	23.0199	16.0655	0.302	11.2194	28	3	0.0675391	rock
113	1	0	2004071	2004	6	24	1526	517798	5.33523e+06	2891.81	58979.1	-70	10.4625	11.5419	5.74955	13.4021	0.353	14.3801	34	3	0.0343076	rock
113	2	0	2004071	2004	6	24	1526	530651	5.30052e+06	93.521	32204.5	-3	11.29	13.27	66.4738	152.108	0.213	0.529754	34	1	0.0548836	beach with sand
113	3	0	2004071	2004	6	24	1526	521664	5.29431e+06	1424.92	21660.3	-52	14.225	13.415	31.0983	70.1649	0.213	40.1747	28	2	0.0795058	beach with sand
113	4	0	2004071	2004	6	24	1526	550011	5.31566e+06	1925.97	56604.7	-162	13.0375	15.15	58.8248	63.8413	2.561	15.4587	28	1	0.0279368	rock
113	5	0	2004071	2004	6	24	1526	542237	5.30043e+06	5340.48	40934.9	-168	13.1775	14.698	31.846	52.1553	4.711	13.762	54	2	0.0304765	beach with sand
113	6	1	2004071	2004	6	24	1526	527864	5300466	1167.55	30328.5	-83	11.29	13.28	67.8747	62.3208	0.213	50.4124	34	2	0.0609961	beach with sand
114	1	0	2004071	2004	6	25	1249	523379	5.35911e+06	1455.87	83454.7	-82	9.72	10.9687	11.8344	50.3125	0.39	10.2165	50	2	0.0283673	beach with sand
114	2	0	2004071	2004	6	25	1249	505870	5.34949e+06	5955.53	72581.3	-116	10.8778	11.826	2.2028	7.33724	0.243	14.5548	34	4	0.0334036	beach with sand
114	3	0	2004071	2004	6	25	1249	503204	5.33471e+06	4164.32	58010.5	-44	10.3879	12.1014	4.70485	3.91244	0.316	6.34111	39	3	0.05342	beach with sand
114	4	0	2004071	2004	6	25	1249	528531	5.30166e+06	1127.56	31676.8	-60	11.29	13.28	67.8747	62.3208	0.213	42.8438	34	1	0.0589729	beach with sand
114	5	0	2004071	2004	6	25	1249	544252	5.34506e+06	560.484	76820.5	-1	13.965	10.72	39.944	23.149	1.158	39.2456	53	1	0.0283673	tidal flat or veg
114	6	1	2004071	2004	6	25	1249	516841	5332471	245.828	56104.1	-8	10.725	11.645	7.8078	22.166	0.502	37.1784	71	2	0.0401619	beach with sand
115	1	0	2004071	2004	6	26	1432	500004	5.31992e+06	79.17	43834.3	-9	9.6175	11.655	16.558	20.507	0.354	38.7063	46	1	0.100986	beach with sand
115	2	0	2004071	2004	6	26	1432	483073	5.34731e+06	12984.2	74870	-115	10.9742	11.65	1.921	3.37994	0.527	12.0686	34	4	0.0533339	beach with sand
115	3	0	2004071	2004	6	26	1432	528559	5.31881e+06	1207.33	46320.5	-137	9.8575	11.71	26.6954	93.9109	0.267	17.805	34	2	0.0425724	rock
115	4	0	2004071	2004	6	26	1432	521848	5.37193e+06	208.023	95874.3	-21	10.2425	11.5172	6.008	41.0724	0.284	16.6724	32	2	0.028109	human structure
115	5	0	2004071	2004	6	26	1432	512796	5.33181e+06	462.505	55000.4	-6	9.5075	11.1433	10.5551	29.6407	0.254	35.794	39	2	0.0456287	beach with sand
115	6	1	2004071	2004	6	26	1432	516015	5332283	85.7324	55803.8	-5	9.375	10.46	59.6124	21.545	0.502	43.3594	71	2	0.0417115	beach with sand
116	1	0	2004071	2004	6	27	1314	539685	5.28334e+06	2539.29	31637.3	-181	11.8	14.366	5.06825	110.236	3.151	13.5742	71	1	0.0382248	beach with sand
116	2	0	2004071	2004	6	27	1314	528396	5.2994e+06	299.063	29855.6	-41	11.29	13.27	75.8	72.8236	0.213	51.2798	34	1	0.0606087	rock
116	3	0	2004071	2004	6	27	1314	526605	5.3153e+06	3531.8	42316.4	-71	10.9521	12.4314	67.1501	61.8361	0.267	16.3459	34	2	0.0493737	beach with sand
116	4	0	2004071	2004	6	27	1314	534458	5.32529e+06	814.714	54765.8	-52	13.015	15.515	300.332	17.4704	0.267	51.704	34	2	0.0275924	beach with sand
116	5	0	2004071	2004	6	27	1314	540817	5.30155e+06	4191.98	40447.4	-96	12.765	14.6633	88.8567	82.4226	5.585	14.9751	34	2	0.0326719	beach with sand
116	6	1	2004071	2004	6	27	1314	527075	5300339	1107.69	29736.3	-40	11.29	13.28	53.0235	47.5359	0.213	15.2547	34	2	0.0630192	beach with sand
117	1	0	2004071	2004	6	28	1045	509815	5.33046e+06	1060.86	53513.8	-70	9.485	11.015	12.5211	48.5244	0.243	39.2867	39	2	0.0531187	beach with sand
117	2	0	2004071	2004	6	28	1045	518391	5.34648e+06	678.936	70192.3	-11	10.3963	12.118	8.89436	57.7762	0.41	39.8805	34	2	0.0260428	beach with sand
117	3	0	2004071	2004	6	28	1045	526222	5.3282e+06	2985.03	54156	-139	10.855	11.6714	16.1937	25.5446	1.158	17.52	34	2	0.0345228	rock
117	4	0	2004071	2004	6	28	1045	543957	5.33432e+06	2903.31	67331	-25	11.515	15.915	53.016	30.8421	1.158	17.3869	34	2	0.0238474	human structure
117	5	0	2004071	2004	6	28	1045	521363	5.29203e+06	1160.98	19681.5	-42	14.225	13.7583	99.7325	94.7102	0.213	43.835	53	2	0.0814429	beach with sand
117	6	1	2004071	2004	6	28	1045	529504	5304766	973.125	34727.6	-129	11.29	12.5783	20.259	77.5244	0.213	11.6345	28	2	0.0542809	beach with sand
118	1	0	2004071	2004	6	29	1350	533341	5.31299e+06	373.807	43648.2	-8	9.8475	12.2162	7.77	92.6019	0.267	7.34605	50	2	0.040334	beach with sand
118	2	0	2004071	2004	6	29	1350	518306	5.33033e+06	235.692	54224.8	-5	9.285	11.63	7.66633	8.6588	0.81	48.3635	71	2	0.0422281	gravel beach
118	3	0	2004071	2004	6	29	1350	529953	5.30116e+06	687.527	32209.2	-67	11.29	13.27	66.4738	126.698	0.213	51.5624	34	1	0.056218	beach with sand
118	4	0	2004071	2004	6	29	1350	544161	5.30621e+06	356.958	45970.6	-3	13.135	14.925	18.8555	70.0388	2.561	5.94018	28	2	0.0280229	rock
118	5	0	2004071	2004	6	29	1350	523186	5.33149e+06	2147.17	56418.4	-116	10.2642	11.717	14.3833	38.7217	1.158	14.3023	28	3	0.032844	beach with sand
118	6	1	2004071	2004	6	29	1350	528309	5.30264e+06	126.803	32309.5	-13	11.29	12.69	68.538	83.2597	0.213	42.5269	34	1	0.0588868	beach with sand
119	1	0	2004071	2004	6	30	1508	503497	5.34596e+06	9716.72	69190.8	-25	10.57	11.7231	2.43829	11.1596	0.26	14.9846	34	4	0.0382678	beach with sand
119	2	0	2004071	2004	6	30	1508	518380	5.35604e+06	5033.26	79671.9	-74	10.5623	11.8867	3.40067	7.58065	0.39	14.9248	50	3	0.0269468	beach with sand
119	3	0	2004071	2004	6	30	1508	503983	5.36963e+06	135.32	92786.9	-5	9.205	10.66	10.9126	104.479	0.34	39.5251	34	2	0.02346	beach with sand
119	4	0	2004071	2004	6	30	1508	502712	5.36601e+06	299.152	89248.7	-9	10.0943	10.325	3.79956	20.8379	0.343	5.11969	34	3	0.0236322	rock
119	5	0	2004071	2004	6	30	1508	530832	5.34181e+06	2763.03	68525.5	-43	13.4867	15.0392	59.5024	57.4683	1.158	14.095	34	2	0.0213508	beach with sand
119	6	1	2004071	2004	6	30	1508	510584	5.33132e+06	1117.54	54394.6	-35	9.5	11.3113	16.7239	39.6088	0.254	41.6095	39	2	0.0503637	beach with sand
120	1	0	2004071	2004	7	1	1410	475048	5.34161e+06	10801.4	72883.5	-85	12.529	13.3338	3.11793	4.65252	0.34	14.2579	65	3	0.0767939	beach with sand
120	2	0	2004071	2004	7	1	1410	491377	5.34938e+06	12546.8	74463.9	-99	12.2421	12.8889	4.92969	9.63348	0.37	10.9782	34	4	0.0454135	beach with sand
120	3	0	2004071	2004	7	1	1410	511694	5.35856e+06	4046.94	81658.1	-81	11.9338	12.6865	23.2169	12.3609	0.313	14.6792	28	3	0.0263872	rock
120	4	0	2004071	2004	7	1	1410	488303	5.37106e+06	1881.7	96284.7	-281	11.405	12.4492	62.883	73.4638	0.368	10.7475	28	2	0.0214799	rock
120	5	0	2004071	2004	7	1	1410	516566	5.34519e+06	1664.41	68682	-41	10.6983	13.795	90.0943	44.7378	0.515	13.7555	34	3	0.0288408	beach with sand
120	6	1	2004071	2004	7	1	1410	513637	5332926	1393.05	56182.5	-21	11.1943	12.67	23.6273	15.6055	0.411	36.5377	71	3	0.0420989	beach with sand
121	1	0	2004071	2004	7	2	1610	528250	5.32708e+06	1176.77	53799.1	-73	10.949	13.17	111.33	75.9208	6.4	17.0818	34	2	0.032801	rock
121	2	0	2004071	2004	7	2	1610	499727	5.34683e+06	12327.6	70439.9	-54	12.0838	13.1313	5.68713	4.85474	0.35	12.5938	39	4	0.0414963	beach with sand
121	3	0	2004071	2004	7	2	1610	493842	5.36978e+06	175.254	94002.7	-26	10.37	11.54	53.2767	67.8632	0.391	5.40987	34	2	0.0220826	rock
121	4	0	2004071	2004	7	2	1610	503141	5.32807e+06	881.165	51411.4	-58	11.9162	13.17	40.3505	49.6762	0.239	46.8184	40	3	0.0663338	beach with sand
121	5	0	2004071	2004	7	2	1610	547389	5.32447e+06	268.421	61272.3	-28	14.215	16.455	68.2001	81.9618	2.605	53.5993	34	1	0.0263011	beach with sand
121	6	1	2004071	2004	7	2	1610	513265	5332925	1439.27	56150	-20	11.1943	12.67	23.6273	15.6055	0.411	42.6469	71	3	0.0424433	beach with sand
122	1	0	2004071	2004	7	3	1623	495330	5.36592e+06	2275.81	89957.4	-198	11.7344	12.6541	31.6881	12.7035	0.221	9.72235	28	3	0.0232448	rock
122	2	0	2004071	2004	7	3	1623	512542	5.35318e+06	1113.18	76320.4	-78	11.9285	13.0708	26.9344	25.5772	0.378	16.3225	50	3	0.0289269	rock
122	3	0	2004071	2004	7	3	1623	497726	5.34386e+06	8751.62	67792.7	-157	12.1994	12.9917	17.8001	4.0665	0.4	11.1018	39	4	0.046834	beach with sand
122	4	0	2004071	2004	7	3	1623	512089	5.28727e+06	980.234	10852.7	-180	12.21	14.705	53.0499	60.3286	6.4	44.0126	21	2	0.0993931	rock
122	5	0	2004071	2004	7	3	1623	535776	5.3298e+06	1447.02	59369.6	-102	15.515	16.455	55.1002	55.3775	0.843	16.5135	50	2	0.024407	human structure
122	6	1	2004071	2004	7	3	1623	512358	5331997	569.75	55157.6	-11	11.0483	12.12	37.1588	13.0002	0.411	41.8152	39	2	0.0457578	beach with sand
123	1	0	2004071	2004	7	8	635	519866	5.34832e+06	272.965	72223.6	-6	11.485	13.11	86.141	107.56	0.238	34.0306	50	2	0.025311	beach with sand
123	2	0	2004071	2004	7	8	635	505474	5.32758e+06	594.117	50719.1	-116	11.875	12.575	68.1704	115.903	0.239	0.277395	40	3	0.0627179	beach with sand
123	3	0	2004071	2004	7	8	635	511145	5.27957e+06	2059.43	3577.12	-132	13.66	14.705	64.6232	57.0456	6.4	13.6551	43	2	0.102234	beach with sand
123	4	0	2004071	2004	7	8	635	540610	5.3033e+06	3943.4	41376.1	-149	14.6906	15.3175	67.0191	38.1801	0.648	15.4892	34	2	0.0322844	beach with sand
123	5	0	2004071	2004	7	8	635	548396	5.30298e+06	1440.57	47462.9	-209	15.6925	15.87	52.1035	67.4487	2.962	7.452	87	2	0.0241057	beach with sand
123	6	1	2004071	2004	7	8	635	527978	5307043	1205.61	35730.2	-95	12.3267	13.8525	49.0366	55.3121	0.71	52.0398	28	2	0.0550127	beach with sand
124	1	0	2004071	2004	7	9	1700	491721	5.35577e+06	11305.6	80615.4	-127	11.7255	12.6283	5.49018	19.3522	0.234	12.137	28	4	0.036589	rock
124	2	0	2004071	2004	7	9	1700	522436	5.36131e+06	1824.93	85463.5	-98	11.1907	12.4085	13.7059	28.5014	0.252	10.2366	40	2	0.0289699	rock
124	3	0	2004071	2004	7	9	1700	492707	5.33361e+06	1308.3	58867.5	-13	11.765	12.1425	41.8792	37.3794	0.59	5.58663	39	3	0.0696053	beach with sand
124	4	0	2004071	2004	7	9	1700	549060	5.30862e+06	1481.03	51298.4	-177	15.055	16.07	71.6572	59.4541	2.783	12.362	71	2	0.0257415	beach with sand
124	5	0	2004071	2004	7	9	1700	517198	5.3614e+06	3382.99	84863.3	-42	11.5644	12.3932	5.43813	28.9007	0.31	14.8973	34	3	0.027162	rock
124	6	1	2004071	2004	7	9	1700	511160	5331593	799.411	54687.4	-22	11.3113	12.8525	29.3064	23.5536	0.411	41.6095	39	2	0.0486849	beach with sand
125	1	0	2004071	2004	7	11	1150	512136	5.31954e+06	606.362	42722.2	-22	11.53	14.155	214.712	30.126	6.4	46.4848	46	2	0.0691748	beach with sand
125	2	0	2004071	2004	7	11	1150	510525	5.29136e+06	438.742	14518.9	-86	12.21	14.705	153.706	9.31783	0.71	37.2872	21	1	0.102837	beach with sand
125	3	0	2004071	2004	7	11	1150	481308	5.35749e+06	4678.68	85063.3	-72	11.2095	12.4341	11.1477	8.45981	0.286	11.9025	59	3	0.0325427	rock
125	4	0	2004071	2004	7	11	1150	515098	5.36089e+06	1792.7	84172.8	-73	11.7406	12.5442	6.59993	29.2181	0.31	16.4843	34	3	0.0265593	rock
125	5	0	2004071	2004	7	11	1150	529838	5.31661e+06	1632.84	44931.2	-88	12.0665	13.875	87.5681	45.4649	0.71	18.4726	50	2	0.0427877	beach with sand
125	6	1	2004071	2004	7	11	1150	513495	5331845	363.272	55093.2	-9	11.1433	12.57	29.6407	24.3822	0.411	35.794	71	2	0.0442512	beach with sand
127	1	0	2004071	2004	7	14	1752	466036	5.35255e+06	5458.05	86793.8	-99	11.19	12.8386	6.44173	23.5344	0.467	11.2011	67	3	0.0550127	rock
127	2	0	2004071	2004	7	14	1752	465483	5.35867e+06	1089.64	92433.5	-65	11.1067	12.8839	15.7711	22.7033	0.288	6.10576	59	3	0.034695	rock
127	3	0	2004071	2004	7	14	1752	479247	5.38475e+06	453.381	111740	-1	12.0169	13.8117	31.6721	24.6863	0.593	42.6906	59	2	0.0182945	rock
127	4	0	2004071	2004	7	14	1752	418995	5.36222e+06	2368.01	123756	-33	11.015	12.815	27.3711	57.7674	0.178	14.8883	18	2	0.0656881	gravel beach
127	5	0	2004071	2004	7	14	1752	471486	5.33431e+06	2689.38	68363.5	-79	11.7517	12.8604	40.3395	3.4408	0.564	14.0349	65	2	0.0990487	beach with sand
127	6	1	2004071	2004	7	14	1752	443335	5356719	811.709	103120	-10	11.055	13.76	60.799	9.96029	0.371	6.80086	59	2	0.0609961	beach with sand
128	1	0	2004071	2004	7	15	1609	463972	5.39293e+06	350.518	124290	-47	11.1	14.82	71.7446	12.8184	2.018	46.5208	28	1	0.00903965	beach with sand
128	2	0	2004071	2004	7	15	1609	481402	5.35675e+06	5211.22	84330.6	-70	11.2018	12.8287	4.39456	10.1918	0.286	11.8913	59	3	0.0343507	rock
128	3	0	2004071	2004	7	15	1609	419965	5.35259e+06	10667.6	116592	-182	11.6929	13.0436	21.0282	25.8723	0.417	13.2733	21	3	0.100512	rock
128	4	0	2004071	2004	7	15	1609	452492	5.34015e+06	6054.9	84567.5	-164	12.31	13.0265	6.81417	5.44911	0.461	14.1631	17	2	0.104645	rock
128	5	0	2004071	2004	7	15	1609	449905	5.33504e+06	413.619	82642.8	-45	10.26	12.1421	15.2988	34.4285	0.461	0.255704	17	1	0.135336	rock
128	6	1	2004071	2004	7	15	1609	445399	5355217	702.476	100652	-14	11.04	12.5975	20.2192	7.60033	0.305	6.90905	59	2	0.0643106	gravel beach
131	1	0	2004091	2004	7	11	1053	434013	5.34472e+06	9869.52	18417.8	-166	11.64	13.2896	9.43117	31.6996	0.889	9.65102	23	3	0.124489	beach with sand
131	2	0	2004091	2004	7	11	1053	465822	5.34906e+06	6112.8	20797.9	-139	11.09	12.626	3.3775	24.0288	0.369	13.5501	67	4	0.0663768	rock
131	3	0	2004091	2004	7	11	1053	428659	5.33621e+06	952.001	21345.4	-11	11.3288	13.573	38.8101	83.0592	3.07	4.25294	21	1	0.185141	rock
131	4	0	2004091	2004	7	11	1053	404789	5.35342e+06	6495.93	48602.2	-202	12.2542	12.8346	8.62491	14.5619	0.156	5.8749	59	2	0.10288	rock
131	5	0	2004091	2004	7	11	1053	448651	5.34534e+06	6656	9864.21	-182	12.215	13.6082	30.4213	8.54237	0.528	10.5601	28	3	0.0919031	rock
131	6	1	2004091	2004	7	11	1053	446201	5335509	684.523	3794.44	-21	11.2038	12.3167	44.5774	53.1239	0.461	0.250758	23	1	0.146442	rock
132	1	0	2004091	2004	7	14	1739	480018	5.35176e+06	8790.97	34113.7	-100	11.6365	13.1692	4.10753	5.48055	0.283	11.1794	59	4	0.0454565	rock
132	2	0	2004091	2004	7	14	1739	424500	5.34462e+06	7335.67	27054.7	-162	11.6393	12.929	49.2244	34.4476	0.706	9.66713	21	2	0.13878	beach with sand
132	3	0	2004091	2004	7	14	1739	481494	5.35903e+06	3964.69	39275.7	-81	11.2293	12.8168	3.96772	2.82568	0.242	12.0431	59	3	0.029056	rock
132	4	0	2004091	2004	7	14	1739	418535	5.35054e+06	8902.67	34843.3	-195	12.02	13.291	23.6277	29.5719	0.417	13.9838	21	2	0.111274	gravel beach
132	5	0	2004091	2004	7	14	1739	437731	5.33512e+06	859.702	12272.7	-8	11.2043	12.5007	26.5191	45.6737	1.545	36.4168	23	1	0.176273	beach with sand
132	6	1	2004091	2004	7	14	1739	442877	5335665	1375.77	7118.67	-45	11.2275	12.468	34.7514	27.3571	1.088	44.0855	23	1	0.15729	beach with sand
133	1	0	2004091	2004	7	15	1615	464862	5.35688e+06	2332.26	25983.9	-84	12.3225	12.6889	40.5799	21.172	0.502	5.96237	59	3	0.0404632	rock
133	2	0	2004091	2004	7	15	1615	452934	5.33492e+06	1518.32	3008.77	-53	10.985	12.6722	25.4858	5.93631	0.3	44.0745	17	2	0.129181	rock
133	3	0	2004091	2004	7	15	1615	465529	5.33562e+06	3745.66	15534.4	-116	12.4372	13.9333	17.3037	8.02832	0.596	12.5705	59	2	0.103525	rock
133	4	0	2004091	2004	7	15	1615	449572	5.34954e+06	2639.33	13975.7	-166	11.48	13.9014	20.2546	6.55726	0.604	14.8846	28	3	0.0763635	rock
133	5	0	2004091	2004	7	15	1615	479082	5.33944e+06	9655.74	29343.3	-81	12.2825	13.2477	14.9354	26.7887	0.34	14.9923	67	3	0.077827	beach with sand
133	6	1	2004091	2004	7	15	1615	438056	5334881	471.599	11958.7	-6	11.2043	12.5007	26.5191	45.6737	1.545	36.4168	23	1	0.176704	beach with sand
134	1	0	2004091	2004	7	17	1336	482096	5.33737e+06	6016.99	32152	-118	12.3505	13.0138	5.01658	8.65465	0.304	14.0439	34	3	0.0792906	beach with sand
134	2	0	2004091	2004	7	17	1336	435457	5.34054e+06	5735.52	15366.3	-138	11.3981	12.5185	12.2088	43.2706	1.411	11.047	23	2	0.152512	beach with sand
134	3	0	2004091	2004	7	17	1336	444206	5.3426e+06	7818.7	9110.47	-160	11.7145	12.7975	14.1935	21.7006	0.528	13.8999	23	3	0.116138	rock
134	4	0	2004091	2004	7	17	1336	473844	5.34776e+06	12931.9	26786.5	-109	11.5805	13.3258	7.64969	14.5008	0.36	13.9407	75	4	0.0652146	rock
134	5	0	2004091	2004	7	17	1336	456375	5.34862e+06	2296.71	14532.4	-166	10.865	12.9133	9.43736	26.4355	0.444	10.3205	28	3	0.0747708	rock
134	6	1	2004091	2004	7	17	1336	445056	5334563	145.462	5040.01	-9	12.345	12.475	18.0344	62.2254	0.461	0.246856	23	1	0.155912	beach with sand
135	1	0	2004091	2004	7	20	1155	431351	5.34143e+06	6325.88	19544.1	-138	11.3121	12.9991	28.3305	83.1817	3.07	12.6901	21	2	0.155181	beach with sand
135	2	0	2004091	2004	7	20	1155	466757	5.34058e+06	8446.48	17496.8	-132	12.3072	13.3479	21.2836	15.1431	0.596	14.485	59	3	0.0892773	rock
135	3	0	2004091	2004	7	20	1155	428579	5.34671e+06	11138.3	24141	-182	11.5556	12.7986	23.0467	6.6438	0.387	9.50282	21	3	0.120658	beach with sand
135	4	0	2004091	2004	7	20	1155	472666	5.35505e+06	6222.27	29889.9	-53	11.7367	12.814	5.15306	4.11561	0.259	11.9546	81	4	0.0426155	gravel beach
135	5	0	2004091	2004	7	20	1155	449311	5.35875e+06	255.549	23197.5	-5	11.04	11.76	41.9583	52.9846	0.305	37.6035	71	2	0.0473936	beach with sand
135	6	1	2004091	2004	7	20	1155	438510	5334815	279.552	11509.6	-8	10.795	12.8167	21.475	46.9772	1.545	36.4168	23	1	0.175929	beach with sand
136	1	0	2004091	2004	7	21	635	472807	5.33721e+06	5863.47	22871.4	-107	12.0867	12.8504	5.48069	4.744	0.34	14.3414	65	3	0.0887607	beach with sand
136	2	0	2004091	2004	7	21	635	473428	5.32982e+06	459.583	24126.6	-8	11.915	13.3425	6.65645	65.8102	0.373	39.3076	84	1	0.109164	beach with sand
136	3	0	2004091	2004	7	21	635	414285	5.35483e+06	10556.3	40574.5	-186	11.5	12.706	10.2154	22.6632	0.475	9.60948	18	2	0.0939693	rock
136	4	0	2004091	2004	7	21	635	401574	5.36614e+06	5668.01	57265.4	-171	12.4125	12.5356	12.4291	23.2219	0.242	15.882	18	2	0.0607378	rock
136	5	0	2004091	2004	7	21	635	404146	5.35845e+06	10531.1	51243.2	-216	12.3758	12.7918	5.4126	8.87088	0.261	7.68052	18	2	0.0849296	beach with sand
136	6	1	2004091	2004	7	21	635	431763	5335509	926.661	18232.1	-9	11.04	13.09	26.7048	104.094	1.411	31.2463	23	1	0.184839	beach with sand
137	1	0	2004091	2004	8	1	1500	474553	5.3471e+06	13399.8	27130.7	-95	13.347	12.9838	7.50314	6.09729	0.535	11.9582	75	4	0.0665921	rock
137	2	0	2004091	2004	8	1	1500	481633	5.34112e+06	8871.89	32121.2	-151	12.8546	12.9642	14.7527	10.6457	0.6	15.0277	34	3	0.0710258	beach with sand
137	3	0	2004091	2004	8	1	1500	403642	5.35281e+06	5547.07	49454.3	-184	12.9094	12.3019	5.04324	17.118	1.038	9.76565	59	2	0.104472	beach with sand
137	4	0	2004091	2004	8	1	1500	469932	5.35234e+06	8781.49	26051	-92	12.9565	12.3096	21.6812	5.39429	0.47	11.6717	75	4	0.053377	rock
137	5	0	2004091	2004	8	1	1500	423795	5.35982e+06	2961.75	35701.2	-52	12.795	11.5858	37.6646	4.51391	0.109	14.9873	25	2	0.0694331	beach with sand
137	6	1	2004091	2004	8	1	1500	442995	5335108	806.71	7015.03	-26	12.468	11.7679	27.3571	4.97407	0.099	36.7338	23	1	0.160088	beach with sand
139	1	0	2004132	2004	5	20	1228	456675	5.33582e+06	3042.47	4379.8	-71	10.0332	10.39	37.3015	2.18055	0.192	10.9355	23	2	0.115923	beach with sand
139	2	0	2004132	2004	5	20	1228	499322	5.33344e+06	5660.9	46535.2	-87	9.43219	11.0244	10.9046	11.7428	0.277	11.4811	53	3	0.0604365	beach with sand
139	3	0	2004132	2004	5	20	1228	486184	5.34759e+06	12126.2	36131.5	-122	9.53611	11.2077	2.54404	2.046	0.175	10.9005	34	4	0.0482975	beach with sand
139	4	0	2004132	2004	5	20	1228	482554	5.35138e+06	10159	34568.7	-101	9.55167	10.5182	3.15482	2.22244	0.163	11.0126	59	4	0.0448108	rock
139	5	0	2004132	2004	5	20	1228	419677	5.33837e+06	107.153	33424.8	-1	10.7325	10.2475	29.3729	157.512	0.209	33.0737	21	1	0.179286	beach with sand
139	6	1	2004132	2004	5	20	1228	456485	5332581	858.422	3893.41	-13	9.965	10.7717	49.0984	10.5539	0.238	39.2062	23	1	0.127244	beach with sand
140	1	0	2004132	2004	5	21	1406	431435	5.34814e+06	10430.4	25719.9	-179	10.075	10.2783	27.2554	4.01592	0.151	9.86894	34	3	0.106625	beach with sand
140	2	0	2004132	2004	5	21	1406	487860	5.33341e+06	428.259	35074.2	-2	9.255	9.3975	5.2315	6.861	0.224	5.2157	34	2	0.0817873	beach with sand
140	3	0	2004132	2004	5	21	1406	474852	5.34082e+06	10010.4	23152.9	-105	9.5295	10.8741	12.089	1.90993	0.184	14.7524	65	3	0.0781284	beach with sand
140	4	0	2004132	2004	5	21	1406	470609	5.34744e+06	11165.5	22438.5	-129	9.42676	10.7277	9.44192	3.81112	0.152	13.9549	67	4	0.0685722	rock
140	5	0	2004132	2004	5	21	1406	452962	5.35721e+06	92.629	23409.9	-1	9.5	9.93	231.389	110.562	0.138	42.1866	46	3	0.0500624	rock
140	6	1	2004132	2004	5	21	1406	441984	5335211	1308.39	10895.5	-25	10.4433	10.1043	26.3427	37.5551	0.185	12.5846	23	1	0.163402	beach with sand
141	1	0	2004132	2004	5	22	1505	468535	5.35589e+06	5215.1	27124.7	-82	9.33132	10.2268	3.60348	2.84444	0.158	11.5358	75	4	0.0423572	rock
141	2	0	2004132	2004	5	22	1505	459989	5.33554e+06	2492.3	7407.65	-20	9.23461	10.5475	12.2036	2.14042	0.192	5.13565	45	2	0.108476	beach with sand
141	3	0	2004132	2004	5	22	1505	424199	5.35545e+06	5889.04	35860.3	-150	9.9925	9.94313	16.3415	1.98182	0.157	14.8794	34	2	0.0845422	rock
141	4	0	2004132	2004	5	22	1505	477148	5.32948e+06	268.604	24739.7	-6	9.70167	10.1717	13.9166	33.4133	0.301	39.9837	67	1	0.107486	beach with sand
141	5	0	2004132	2004	5	22	1505	471212	5.35012e+06	11136.2	24612.6	-116	9.15333	10.5446	6.42504	1.77206	0.152	12.8138	81	4	0.0588868	rock
141	6	1	2004132	2004	5	22	1505	454705	5332224	397.111	2482.94	-7	6.48	9.67	17.0179	70.6408	0.238	37.174	23	1	0.133658	beach with sand
142	1	0	2004132	2004	5	23	1153	424854	5.33741e+06	1508.14	28166.1	-13	10.3562	10.704	30.5152	81.4518	1.57	27.8398	21	1	0.183634	beach with sand
142	2	0	2004132	2004	5	23	1153	442301	5.33614e+06	2005.62	10744.2	-41	10.0061	9.98833	25.3651	40.6096	0.185	12.5846	23	2	0.157161	beach with sand
142	3	0	2004132	2004	5	23	1153	414728	5.3472e+06	4117.06	40347.6	-182	10.1691	10.2969	32.5621	5.64	0.747	9.64202	15	2	0.136025	gravel beach
142	4	0	2004132	2004	5	23	1153	481568	5.35647e+06	5522.44	36634.8	-71	9.00079	10.195	5.56159	2.22476	0.16	12.2068	59	3	0.0349963	rock
142	5	0	2004132	2004	5	23	1153	407283	5.36256e+06	6363.84	53830.2	-184	10.1582	10.955	17.2024	14.2217	0.968	14.7961	18	2	0.0696053	gravel beach
142	6	1	2004132	2004	5	23	1153	444031	5335406	839.622	8902.69	-44	9.65	10.0679	18.0953	42.8026	0.185	0.244636	23	1	0.155396	beach with sand
143	1	0	2004132	2004	5	24	1541	433467	5.34616e+06	11351.9	22937.6	-164	9.6695	10.4065	7.31571	2.09091	0.189	9.87455	34	3	0.114803	beach with sand
143	2	0	2004132	2004	5	24	1541	471061	5.35145e+06	10124.1	25402	-97	9.15333	10.5446	6.42504	1.77206	0.152	12.6568	75	4	0.055271	rock
143	3	0	2004132	2004	5	24	1541	472019	5.34666e+06	12757.8	23134.1	-125	9.45118	10.8433	4.34738	3.79994	0.165	14.1262	67	4	0.0699496	rock
143	4	0	2004132	2004	5	24	1541	427225	5.35315e+06	7033.81	32059.6	-168	10.1323	10.401	14.7961	2.219	0.221	13.43	34	3	0.0886746	beach with sand
143	5	0	2004132	2004	5	24	1541	437660	5.35323e+06	3383.15	24619.4	-158	9.431	10.285	24.7994	2.12758	0.166	15.9533	34	3	0.0798502	rock
143	6	1	2004132	2004	5	24	1541	444905	5336108	1359.67	8213.36	-63	9.503	10.0217	15.7005	23.3703	0.191	0.246856	23	2	0.148035	rock
144	1	0	2004132	2004	5	25	1612	476472	5.34101e+06	11035.6	24757.2	-140	9.55444	11.0188	10.2088	2.07527	0.184	13.9248	67	3	0.0770092	beach with sand
144	2	0	2004132	2004	5	25	1612	452049	5.34708e+06	4263.7	13301.1	-178	9.17167	10.2395	7.61283	2.4455	0.164	10.3881	28	3	0.0812277	rock
144	3	0	2004132	2004	5	25	1612	457409	5.33307e+06	412.608	4678.71	-12	10	10.24	7.35041	18.5638	0.238	39.2062	25	1	0.123025	beach with sand
144	4	0	2004132	2004	5	25	1612	441367	5.34706e+06	9098.48	17500.1	-177	9.17367	10.1932	10.1885	1.84583	0.166	12.9395	34	3	0.0948732	rock
144	5	0	2004132	2004	5	25	1612	410843	5.34556e+06	851.365	43561	-78	10.3069	11.3644	14.5598	37.689	0.747	0.0570279	15	1	0.147131	beach with sand
144	6	1	2004132	2004	5	25	1612	442534	5334371	343.211	10269.8	-6	10.492	9.6075	6.96573	89.2984	0.185	36.7338	23	1	0.166243	beach with sand
145	1	0	2004132	2004	5	26	1724	483472	5.33025e+06	33.1768	30888.3	-1	8.81	10.685	8.17545	34.9818	0.301	34.7851	67	2	0.0999957	beach with sand
145	2	0	2004132	2004	5	26	1724	421332	5.33933e+06	1736.12	31938.3	-43	10.2737	10.9583	24.788	19.0061	0.209	5.55157	15	1	0.17623	rock
145	3	0	2004132	2004	5	26	1724	470088	5.34757e+06	10628.4	22112.8	-131	9.17937	10.5231	8.52867	1.79775	0.152	14.481	67	4	0.0684	rock
145	4	0	2004132	2004	5	26	1724	417718	5.34303e+06	1627.17	36262.6	-144	10.4617	10.6594	25.2283	5.743	0.209	9.05896	21	2	0.155912	beach with sand
145	5	0	2004132	2004	5	26	1724	419568	5.35901e+06	5015.57	41701.1	-129	9.83833	9.89563	4.10456	2.69167	0.171	14.8622	25	2	0.0748569	gravel beach
145	6	1	2004132	2004	5	26	1724	449047	5335020	279.996	3934.29	-35	10.1975	10.0342	32.7527	10.5241	0.191	0.254307	17	1	0.138307	rock
147	1	0	2004132	2004	5	28	1656	455219	5.33553e+06	3474.72	2985.02	-75	9.96454	10.335	19.5909	1.90591	0.192	9.73702	17	2	0.121217	rock
147	2	0	2004132	2004	5	28	1656	488443	5.33375e+06	326.468	35654.9	-1	9.33222	10.985	19.4399	7.61417	0.224	34.9075	34	3	0.0793767	beach with sand
147	3	0	2004132	2004	5	28	1656	415146	5.35908e+06	6576.96	45343.5	-156	9.89	10.5533	11.8564	8.57156	0.171	9.93596	18	2	0.0785158	beach with sand
147	4	0	2004132	2004	5	28	1656	449197	5.34264e+06	7674.45	9537.41	-161	9.18682	10.5377	5.57979	2.37162	0.181	13.9142	17	2	0.102708	rock
147	5	0	2004132	2004	5	28	1656	471257	5.33437e+06	2626.26	18477.4	-80	10.0239	11.1888	22.5284	2.13955	0.313	13.8344	65	2	0.0991778	beach with sand
147	6	1	2004132	2004	5	28	1656	450038	5335011	407.777	3004.03	-57	10.1975	10.0342	32.7527	10.5241	0.191	0.255704	17	1	0.13525	rock
148	1	0	2004132	2004	5	29	1730	481373	5.34287e+06	10333.2	29988.9	-123	9.71313	10.9408	7.97162	1.6985	0.182	14.828	34	4	0.067496	beach with sand
148	2	0	2004132	2004	5	29	1730	484636	5.33962e+06	5736.12	32374.8	-138	9.67222	11.415	16.6488	2.04979	0.199	12.1173	34	3	0.0687874	beach with sand
148	3	0	2004132	2004	5	29	1730	417127	5.34348e+06	2036.58	36950.1	-147	10.4204	10.4471	18.5258	22.6496	0.209	9.05896	21	2	0.153932	beach with sand
148	4	0	2004132	2004	5	29	1730	480925	5.34479e+06	12078	30206.7	-131	9.755	11.3458	8.66992	1.66343	0.182	12.3085	34	4	0.0633636	beach with sand
148	5	0	2004132	2004	5	29	1730	439281	5.34982e+06	6481.28	20950.5	-180	9.345	10.196	17.8926	1.54023	0.166	12.5242	34	3	0.0882872	rock
148	6	1	2004132	2004	5	29	1730	452996	5333041	384.245	788.914	-7	10.2833	9.67	18.3846	38.3327	0.192	36.485	17	1	0.136111	rock
149	1	0	2004132	2004	5	30	1710	403476	5.35705e+06	8977.04	54516.6	-228	10.1973	10.6189	30.9628	41.4046	0.779	7.8896	59	2	0.0895786	beach with sand
149	2	0	2004132	2004	5	30	1710	480583	5.36219e+06	1194.51	39726.1	-23	8.79611	10.4025	3.59362	5.38744	0.153	6.14826	59	3	0.02247	rock
149	3	0	2004132	2004	5	30	1710	410646	5.35898e+06	8572.72	49089.7	-187	10.1391	10.2686	6.879	54.3895	0.22	9.72094	18	2	0.079635	beach with sand
149	4	0	2004132	2004	5	30	1710	414840	5.35083e+06	7340.35	41595.4	-197	10.088	10.4628	23.5543	13.9106	0.267	7.67514	15	2	0.115363	gravel beach
149	5	0	2004132	2004	5	30	1710	413440	5.36297e+06	3807.07	48979.3	-102	10.1445	9.85083	14.7426	21.7355	0.29	14.4852	18	2	0.065645	beach with sand
149	6	1	2004132	2004	5	30	1710	443890	5335747	1179.17	9108.1	-47	9.65	10.0679	18.0953	42.8026	0.185	0.244636	23	1	0.153674	beach with sand
150	1	0	2004132	2004	5	31	1455	483206	5.35685e+06	6131.05	38163.8	-72	8.83176	10.2155	7.942	3.32929	0.16	11.4824	59	3	0.0338341	beach with sand
150	2	0	2004132	2004	5	31	1455	478241	5.36899e+06	18.118	43429.1	-1	9.915	10.5438	36.5457	52.8692	0.305	40.5199	43	1	0.0161422	rock
150	3	0	2004132	2004	5	31	1455	413134	5.35462e+06	9784.17	44785.7	-190	10.3164	10.4328	21.2364	2.29245	0.22	9.52389	15	2	0.0953037	rock
150	4	0	2004132	2004	5	31	1455	457345	5.33443e+06	1527.82	4599.49	-30	9.46591	10.4969	14.5192	2.77508	0.238	6.12583	25	2	0.118505	beach with sand
150	5	0	2004132	2004	5	31	1455	414254	5.3488e+06	5271.71	41349.5	-196	10.0495	10.4944	49.1997	16.775	0.747	5.67652	15	2	0.12733	gravel beach
150	6	1	2004132	2004	5	31	1455	452158	5336568	2623.76	2836.84	-105	9.898	10.2913	67.6933	2.4158	0.191	10.211	17	2	0.124231	rock
151	1	0	2004132	2004	6	1	1442	472965	5.33144e+06	2139.03	20315	-29	11.1617	11.79	11.4708	30.281	0.742	13.2611	84	1	0.104989	beach with sand
151	2	0	2004132	2004	6	1	1442	428275	5.3402e+06	4935.4	25333.6	-98	10.5843	11.5675	3.72409	79.7852	1.721	9.417	21	2	0.170074	rock
151	3	0	2004132	2004	6	1	1442	449389	5.34609e+06	5675.34	12747.9	-186	10.64	12.0217	2.47769	26.2321	0.76	9.71395	28	3	0.0868667	rock
151	4	0	2004132	2004	6	1	1442	418748	5.35445e+06	9635.08	39814.2	-171	10.635	11.9758	2.54417	8.74854	0.24	11.534	25	2	0.0939262	gravel beach
151	5	0	2004132	2004	6	1	1442	438788	5.34019e+06	5662.83	15389.4	-142	10.4639	11.6056	3.21482	37.0883	0.35	10.8936	23	2	0.145409	beach with sand
151	6	1	2004132	2004	6	1	1442	453466	5332419	480.505	1540.25	-8	9.67	11.515	85.0725	26.8775	0.124	37.174	17	1	0.137058	beach with sand
152	1	0	2004132	2004	6	2	1218	499052	5.3419e+06	8286.14	46968.2	-130	11.29	11.9565	2.3275	18.8724	0.316	11.1147	39	4	0.047824	beach with sand
152	2	0	2004132	2004	6	2	1218	432414	5.33633e+06	1824.72	20530	-18	10.5	11.117	56.643	33.982	0.592	4.98694	23	1	0.180836	beach with sand
152	3	0	2004132	2004	6	2	1218	480852	5.34054e+06	9042.03	28861.6	-146	11.3265	12.4268	2.14036	10.6512	0.459	15.535	34	3	0.0731781	beach with sand
152	4	0	2004132	2004	6	2	1218	489043	5.3488e+06	12383.4	39233.4	-111	11.1058	12.3888	1.83413	3.062	0.313	10.7546	34	4	0.0456717	beach with sand
152	5	0	2004132	2004	6	2	1218	497667	5.32798e+06	1408.87	45254.7	-28	10.9725	12.7237	37.6488	65.941	0.972	47.9896	48	2	0.0795058	beach with sand
152	6	1	2004132	2004	6	2	1218	455798	5331969	477.012	3524.2	-7	9.955	11.515	18.3876	25.0402	0.124	37.174	23	1	0.131505	beach with sand
153	1	0	2004132	2004	6	3	1322	425803	5.35111e+06	9463.39	32059.6	-182	10.2636	11.8433	2.0455	10.868	0.305	13.2056	34	3	0.0982739	gravel beach
153	2	0	2004132	2004	6	3	1322	491849	5.34529e+06	8426.89	40713.9	-131	10.96	12.3936	2.45331	16.7574	0.403	11.2817	34	4	0.0477379	beach with sand
153	3	0	2004132	2004	6	3	1322	470366	5.33906e+06	6982.17	18346.7	-127	10.9288	12.283	1.6478	36.4592	0.373	14.0334	65	3	0.0878998	rock
153	4	0	2004132	2004	6	3	1322	443134	5.33759e+06	3095.55	10371.6	-80	10.2175	11.5094	9.97182	8.80531	0.456	13.336	23	2	0.146184	beach with sand
153	5	0	2004132	2004	6	3	1322	439008	5.35402e+06	2277.24	24468.7	-141	10.1594	11.467	2.51992	25.19	0.301	16.2227	34	3	0.0758469	rock
153	6	1	2004132	2004	6	3	1322	455387	5332250	562.429	3027.13	-9	9.955	11.515	18.3876	25.0402	0.124	37.174	23	1	0.131721	beach with sand
154	1	0	2004132	2004	6	4	1314	448930	5.3453e+06	6579.05	12127.3	-184	10.5582	12.215	2.31854	30.4213	0.76	10.3586	28	3	0.0913435	rock
154	2	0	2004132	2004	6	4	1314	456882	5.34361e+06	7298.39	10632.8	-177	10.4945	11.504	2.15569	45.4282	0.58	13.4547	28	3	0.086178	rock
154	3	0	2004132	2004	6	4	1314	469054	5.3376e+06	5433.75	16702.8	-126	11.1594	12.1328	1.64015	19.1562	0.373	14.2046	65	2	0.094615	rock
154	4	0	2004132	2004	6	4	1314	492349	5.34188e+06	4998.3	40376.7	-116	11.2432	12.2391	3.11487	2.16487	0.277	10.835	34	3	0.0516551	beach with sand
154	5	0	2004132	2004	6	4	1314	475672	5.3525e+06	7883.02	29552.7	-81	10.4719	11.849	1.71494	6.64762	0.755	11.3987	59	4	0.0471783	rock
154	6	1	2004132	2004	6	4	1314	448360	5336693	1721.14	5288.2	-96	10.2258	10.85	13.108	18.9966	0.501	38.0033	23	2	0.132409	rock
155	1	0	2004132	2004	6	5	1123	488555	5.36521e+06	5474.27	47598.7	-119	10.1708	11.86	2.45393	8.55813	0.255	15.1333	34	3	0.0223839	rock
155	2	0	2004132	2004	6	5	1123	479257	5.33859e+06	8842.13	26899	-83	11.3423	12.4255	1.96223	7.472	0.351	14.3295	67	3	0.0795919	beach with sand
155	3	0	2004132	2004	6	5	1123	443106	5.3473e+06	7932.43	16607.2	-182	10.23	11.7	1.90277	2.80609	0.397	12.4691	28	3	0.0903965	rock
155	4	0	2004132	2004	6	5	1123	442227	5.34784e+06	7960.21	17563.8	-180	10.0755	11.7486	1.74608	3.70479	0.397	11.9294	48	3	0.0898799	rock
155	5	0	2004132	2004	6	5	1123	446750	5.35563e+06	238.201	22650.7	-1	9.9075	11.04	12.9142	2.4055	0.3	6.92197	48	2	0.0610391	gravel beach
155	6	1	2004132	2004	6	5	1123	456442	5332365	700.803	3926.41	-10	10.24	11.515	14.9268	9.414	0.124	39.2062	23	1	0.128105	beach with sand
156	1	0	2004132	2004	6	6	1600	488314	5.34168e+06	5881.86	36390	-152	10.7485	11.9889	2.63447	4.65779	0.36	10.9545	34	3	0.0573372	beach with sand
156	2	0	2004132	2004	6	6	1600	471910	5.3395e+06	7682.33	19952.2	-133	10.7925	12.2275	1.92292	12.0353	0.351	15.0607	65	3	0.08338	rock
156	3	0	2004132	2004	6	6	1600	495061	5.33885e+06	3264.71	42574.2	-46	10.704	12.2294	2.60633	31.2134	0.277	13.3215	39	3	0.054367	beach with sand
156	4	0	2004132	2004	6	6	1600	490236	5.33738e+06	1369.79	37618.6	-99	10.5143	11.5825	4.7845	7.22264	0.36	10.9773	34	3	0.0626318	beach with sand
156	5	0	2004132	2004	6	6	1600	498671	5.32454e+06	191.207	46809.5	-26	9.6175	11.655	28.245	57.769	0.972	39.5398	28	1	0.0899229	beach with sand
156	6	1	2004132	2004	6	6	1600	454357	5332628	739.699	1959.6	-13	9.955	11.515	11.5766	18.5167	0.124	37.174	23	1	0.133356	beach with sand
157	1	0	2004132	2004	6	7	1459	453540	5.35112e+06	997.144	17332.9	-104	9.93	10.785	4.18017	33.9039	0.3	5.40105	34	1	0.0694331	gravel beach
157	2	0	2004132	2004	6	7	1459	456691	5.34267e+06	8248.74	9687.87	-162	10.4945	11.504	2.15569	45.4282	0.58	13.1199	28	3	0.0894494	rock
157	3	0	2004132	2004	6	7	1459	427043	5.35991e+06	730.58	36667.1	-16	9.9925	11.3117	56.2706	50.1296	0.516	6.53679	34	2	0.0662907	rock
157	4	0	2004132	2004	6	7	1459	430624	5.34032e+06	5101	23102	-92	10.3494	11.2343	2.92	48.177	1.721	12.6982	21	2	0.164435	beach with sand
157	5	0	2004132	2004	6	7	1459	419836	5.34337e+06	2924.56	34311.9	-150	10.5133	11.436	24.7141	13.2652	0.495	9.48207	21	2	0.152598	beach with sand
157	6	1	2004132	2004	6	7	1459	454039	5.33214e+06	250.947	2081.4	-4	9.67	11.515	70.6408	21.597	0.124	37.174	23	1	0.136068	beach with sand
158	1	0	2004132	2004	6	8	903	444317	5.35601e+06	320.215	23764.8	-8	10.265	11.055	31.7234	60.799	0.259	6.96896	59	2	0.0625888	gravel beach
158	2	0	2004132	2004	6	8	903	448132	5.35102e+06	2488.42	17832.5	-156	10.2337	11.541	3.15108	4.20433	0.3	14.8846	28	3	0.0722311	rock
158	3	0	2004132	2004	6	8	903	461383	5.35692e+06	822.463	24667.1	-11	11.11	12.22	2.40613	29.4741	1.607	37.3187	67	3	0.0424863	beach with sand
158	4	0	2004132	2004	6	8	903	412270	5.35278e+06	7765.24	44742.8	-198	10.4561	11.259	8.26809	3.74475	0.29	5.52275	15	2	0.106883	rock
158	5	0	2004132	2004	6	8	903	449928	5.35879e+06	608.505	25156.1	-11	9.9075	10.765	41.9353	41.9583	0.3	37.6035	71	2	0.0466187	beach with sand
158	6	1	2004132	2004	6	8	903	448923	5335052	302.069	4062.11	-36	10.2258	10.85	13.108	18.9966	0.501	0.254307	17	1	0.138651	rock
159	1	0	2004132	2004	6	10	1219	464334	5.35526e+06	3483.59	24368.3	-88	10.2231	11.3163	2.81187	11.2925	1.607	11.1793	67	3	0.0473075	rock
159	2	0	2004132	2004	6	10	1219	447182	5.344e+06	8524.31	11639.1	-168	10.586	12.04	2.59383	24.1701	0.938	14.1546	28	3	0.101158	rock
159	3	0	2004132	2004	6	10	1219	418045	5.34938e+06	7651.82	38075.1	-196	10.3694	11.9033	3.24531	27.5123	0.205	5.56927	21	2	0.119022	gravel beach
159	4	0	2004132	2004	6	10	1219	431707	5.34564e+06	10526	24178	-167	10.3163	11.5129	2.66408	12.7899	0.349	9.75072	23	3	0.122552	beach with sand
159	5	0	2004132	2004	6	10	1219	428534	5.3582e+06	2258.78	34404.3	-90	9.8825	11.345	8.06289	102.306	0.516	15.188	34	2	0.0708536	gravel beach
159	6	1	2004132	2004	6	10	1219	439444	5335237	1099.74	13420.9	-15	10.2217	11.2575	34.9447	65.9271	0.35	36.2116	23	1	0.171624	beach with sand
160	1	0	2004132	2004	6	11	1143	434624	5.33797e+06	3102.26	18636.5	-43	10.2644	11.3425	18.7439	38.511	0.592	10.7524	23	2	0.170204	beach with sand
160	2	0	2004132	2004	6	11	1143	444797	5.33621e+06	1494.65	8346.6	-60	10.0217	11.2038	23.3703	42.4051	0.456	0.246856	23	2	0.147949	rock
160	3	0	2004132	2004	6	11	1143	462968	5.34664e+06	5389.69	16384.5	-146	10.3805	11.985	1.54467	7.137	0.753	11.1748	28	3	0.0750721	rock
160	4	0	2004132	2004	6	11	1143	429561	5.35776e+06	1907.36	33370.8	-102	10.2667	12.0592	3.12744	71.2061	0.796	15.1791	34	2	0.0712841	gravel beach
160	5	0	2004132	2004	6	11	1143	463715	5.34002e+06	8122.37	12572.6	-132	10.968	12.5463	1.7095	3.54471	0.543	14.2609	59	3	0.0933666	beach with sand
160	6	1	2004132	2004	6	11	1143	446361	5337175	2176.71	7258.34	-99	10.2069	11.6544	4.30446	23.7042	0.501	42.1364	23	2	0.13736	rock
161	1	0	2004132	2004	6	12	1626	479999	5.3514e+06	9139.49	32403.3	-102	10.5881	11.6365	1.73269	4.10753	0.408	11.1794	59	4	0.0464035	rock
161	2	0	2004132	2004	6	12	1626	480711	5.35653e+06	4877.94	36002.5	-71	10.2567	11.2018	3.04382	4.39456	0.342	11.8913	59	3	0.0352977	rock
161	3	0	2004132	2004	6	12	1626	496051	5.35058e+06	14169.1	46401.2	-124	10.8383	12.1669	1.73694	5.18823	0.287	10.1144	28	4	0.0408075	beach with sand
161	4	0	2004132	2004	6	12	1626	482927	5.35212e+06	9732.43	35266.9	-101	10.5539	11.8413	1.98638	3.5766	0.408	11.0126	59	4	0.0433903	rock
161	5	0	2004132	2004	6	12	1626	436487	5.33701e+06	2819.63	16614.1	-30	10.0825	11.2443	54.1041	23.8601	0.592	5.75709	23	1	0.170763	beach with sand
161	6	1	2004132	2004	6	12	1626	458064	5333773	568.533	5276.08	-14	10.4969	12.195	2.77508	64.9605	1.161	38.993	25	2	0.118893	beach with sand
162	1	0	2004132	2004	6	13	1321	420041	5.3505e+06	9444.8	36759.8	-190	10.4378	11.9431	1.65431	11.5721	0.198	13.5357	21	2	0.109853	beach with sand
162	2	0	2004132	2004	6	13	1321	495579	5.33636e+06	3072.06	42867.6	-53	10.4639	11.8927	2.97673	2.84	0.277	12.0513	39	3	0.0582842	beach with sand
162	3	0	2004132	2004	6	13	1321	477488	5.35891e+06	1271.56	35219.9	-85	10.0746	11.3943	2.02187	23.8724	0.536	5.85169	59	3	0.0291851	rock
162	4	0	2004132	2004	6	13	1321	485714	5.34245e+06	7450.63	34041.3	-152	11.1225	12.5465	1.66907	5.18336	0.444	11.0364	34	4	0.0597908	beach with sand
162	5	0	2004132	2004	6	13	1321	493259	5.35118e+06	14324.9	44043.5	-64	10.8485	12.1054	2.57488	23.7161	0.287	11.1333	28	4	0.0419267	beach with sand
162	6	1	2004132	2004	6	13	1321	454120	5333989	1678.15	1345.06	-34	9.983	10.8425	11.1147	20.8888	0.124	12.9982	17	1	0.129525	rock
163	1	0	2004132	2004	6	14	1909	471705	5.36146e+06	582.21	33511.3	-24	10.547	11.3775	4.08056	20.8815	0.247	6.19418	81	1	0.0241488	gravel beach
163	2	0	2004132	2004	6	14	1909	456523	5.34113e+06	8053.97	8226.97	-146	10.5725	11.87	2.24246	29.3838	1.161	13.1081	17	2	0.095605	beach with sand
163	3	0	2004132	2004	6	14	1909	464934	5.34258e+06	9842.37	14986.7	-160	10.7825	12.3536	1.68065	10.1476	0.525	14.3428	59	3	0.0851448	rock
163	4	0	2004132	2004	6	14	1909	489857	5.33876e+06	2737.28	37399.1	-110	10.7356	11.6683	2.81813	11.5339	0.36	11.1235	34	3	0.0597908	beach with sand
163	5	0	2004132	2004	6	14	1909	423832	5.34368e+06	6309.25	30595.1	-146	10.2828	11.5338	3.11645	17.7626	0.495	9.82444	21	2	0.146141	beach with sand
163	6	1	2004132	2004	6	14	1909	453012	5332423	262.269	1397.07	-2	9.67	11.515	85.0725	26.8775	0.124	36.485	17	1	0.138565	beach with sand
164	1	0	2004132	2004	6	15	1407	466960	5.35037e+06	6887.56	21801.2	-122	10.345	11.9337	1.64153	3.19453	0.4	12.241	67	4	0.0613405	rock
164	2	0	2004132	2004	6	15	1407	463444	5.3512e+06	3301.16	20399.7	-111	10.2018	10.9683	1.87357	30.3156	0.279	12.0098	67	3	0.0621153	rock
164	3	0	2004132	2004	6	15	1407	458737	5.34171e+06	8421.08	9892.71	-154	10.8375	11.8707	1.68323	16.3025	1.161	10.8183	28	3	0.0915156	rock
164	4	0	2004132	2004	6	15	1407	471067	5.34827e+06	11350.4	23309.7	-125	10.6208	11.7379	1.82818	2.4965	0.494	13.8436	67	4	0.0659464	rock
164	5	0	2004132	2004	6	15	1407	489612	5.34651e+06	10026.4	38955	-114	10.9642	12.4504	1.6242	5.11575	0.313	10.4083	34	4	0.0476949	beach with sand
164	6	1	2004132	2004	6	15	1407	461545	5332174	759.687	8907.04	-5	10.455	12.115	83.0931	38.7208	0.543	35.316	50	1	0.117429	beach with sand
165	1	0	2004132	2004	6	16	1527	474131	5.34212e+06	10875.7	22905.8	-96	10.6027	11.8331	1.94367	8.38971	0.351	13.7235	65	3	0.0762774	rock
165	2	0	2004132	2004	6	16	1527	427766	5.34336e+06	7693.1	26785.6	-161	10.2495	11.52	2.01308	36.7817	0.495	9.28685	21	2	0.146184	beach with sand
165	3	0	2004132	2004	6	16	1527	483690	5.36614e+06	1750.19	44727	-65	10.2295	12.405	2.77071	11.5444	0.318	15.926	59	2	0.0204899	rock
165	4	0	2004132	2004	6	16	1527	502256	5.33431e+06	4360.54	49471.1	-51	10.5594	12.0841	2.49071	4.196	0.354	14.0652	53	3	0.0551849	beach with sand
165	5	0	2004132	2004	6	16	1527	471828	5.33558e+06	3965.87	19123	-94	11.1539	11.8383	2.10091	29.7731	0.373	14.2534	65	2	0.0953467	rock
165	6	1	2004132	2004	6	16	1527	461857	5332573	1253.31	9151.9	-9	10.25	11.6625	42.041	4.7575	0.543	35.316	50	1	0.115449	beach with sand
166	1	0	2004132	2004	6	17	1327	478477	5.35409e+06	6172.62	32734.1	-74	10.3957	11.6155	2.43731	3.93675	0.555	11.7175	59	4	0.041281	rock
166	2	0	2004132	2004	6	17	1327	415272	5.35034e+06	7113.02	40997.4	-197	10.4628	12.1525	13.9106	28.3557	0.208	11.5971	15	2	0.117472	gravel beach
166	3	0	2004132	2004	6	17	1327	449384	5.34666e+06	5150.21	13300.6	-185	10.3125	11.9792	2.41615	16.504	0.855	9.78736	28	3	0.0852309	rock
166	4	0	2004132	2004	6	17	1327	439988	5.34147e+06	7086.24	14919.1	-152	10.3439	11.6845	2.70733	29.4309	0.35	10.3201	23	2	0.133485	beach with sand
166	5	0	2004132	2004	6	17	1327	467705	5.3318e+06	307.131	15050.8	-48	10.7462	11.9712	6.65111	28.0628	1.635	13.6676	65	1	0.109681	beach with sand
166	6	1	2004132	2004	6	17	1327	454849	5332130	362.889	2653.92	-6	9.955	11.515	18.3876	25.0402	0.124	37.174	23	1	0.133744	beach with sand
167	1	0	2004132	2004	6	18	1306	482127	5.35835e+06	4569.45	38256.6	-92	10.1505	11.2293	3.50688	3.96772	0.337	11.975	59	3	0.0306487	beach with sand
167	2	0	2004132	2004	6	18	1306	483056	5.36285e+06	386.405	41954.4	-19	9.5	11.7967	2.23815	7.81216	0.337	5.85025	59	2	0.0231157	gravel beach
167	3	0	2004132	2004	6	18	1306	426741	5.34105e+06	5212	27036.9	-110	10.2867	11.535	7.74642	27.928	1.721	9.57915	21	2	0.166329	beach with sand
167	4	0	2004132	2004	6	18	1306	472460	5.33894e+06	7311.78	20332.7	-139	10.8281	12.2725	1.73114	5.43285	0.351	14.008	65	3	0.0842409	rock
167	5	0	2004132	2004	6	18	1306	488024	5.35267e+06	11634.2	39971.3	-121	10.6013	11.9864	1.97376	2.46047	0.27	13.8962	59	4	0.0415393	gravel beach
167	6	1	2004132	2004	6	18	1306	453840	5332633	750.774	1572.66	-13	9.955	11.515	11.5766	18.5167	0.124	37.174	17	1	0.134992	beach with sand
168	1	0	2004132	2004	6	19	1302	495152	5.33593e+06	2739.04	42417.8	-93	10.5029	11.768	5.21931	6.76593	0.277	13.9979	39	3	0.0597908	beach with sand
168	2	0	2004132	2004	6	19	1302	481087	5.35258e+06	8415.16	33961.3	-92	10.5723	11.6586	1.66025	13.0228	0.408	12.1472	59	4	0.0428737	rock
168	3	0	2004132	2004	6	19	1302	437901	5.34576e+06	10600.2	19097.7	-163	10.1765	11.3643	1.67442	6.44485	0.378	11.4715	34	3	0.107701	rock
168	4	0	2004132	2004	6	19	1302	418555	5.34386e+06	2681.37	35679.8	-152	10.6594	11.1375	5.743	13.4905	0.205	9.69916	21	2	0.150359	beach with sand
168	5	0	2004132	2004	6	19	1302	453209	5.33227e+06	205.511	1585.89	-3	9.67	11.515	85.0725	26.8775	0.124	36.485	17	1	0.138522	beach with sand
168	6	1	2004132	2004	6	19	1302	455164	5332776	1051.48	2588.06	-16	9.955	11.515	11.8648	19.6862	0.124	37.174	23	1	0.130558	beach with sand
169	1	0	2004132	2004	6	20	1412	436295	5.34124e+06	6588.85	18093.6	-150	10.3394	11.4857	2.96242	14.4249	0.592	11.2826	23	2	0.145495	beach with sand
169	2	0	2004132	2004	6	20	1412	486548	5.34392e+06	8497.47	35244.3	-136	11.4062	12.4059	1.80521	7.93471	0.444	10.558	34	4	0.0558306	beach with sand
169	3	0	2004132	2004	6	20	1412	483164	5.36196e+06	1226.52	41420.8	-46	10.0956	11.565	2.77857	6.90442	0.337	6.07783	59	3	0.0241918	beach with sand
169	4	0	2004132	2004	6	20	1412	490152	5.36038e+06	7445.56	45855.2	-35	10.3854	11.6821	2.64694	6.23993	0.255	13.4279	28	3	0.0266454	rock
169	5	0	2004132	2004	6	20	1412	434406	5.35004e+06	7801.38	24528.7	-177	10.1923	11.5786	1.80958	3.24685	0.203	10.3019	34	3	0.0942275	rock
169	6	1	2004132	2004	6	20	1412	454869	5332069	326.19	2708.11	-5	9.955	11.515	18.3876	25.0402	0.124	37.174	23	1	0.133916	beach with sand
170	1	0	2004132	2004	6	21	1408	453602	5.34344e+06	8029.69	9667.66	-171	10.5209	12.1433	2.53869	48.774	0.713	12.68	34	3	0.0906117	rock
170	2	0	2004132	2004	6	21	1408	465360	5.33185e+06	275.102	12723.5	-3	10.58	12.09	14.9279	37.6608	1.635	41.1346	59	1	0.111747	rock
170	3	0	2004132	2004	6	21	1408	475136	5.33486e+06	5489.29	22373	-74	10.8536	12.5783	1.8475	9.71675	0.351	14.2486	71	2	0.0926348	beach with sand
170	4	0	2004132	2004	6	21	1408	472778	5.33903e+06	7503.17	20661.4	-135	10.8281	12.2725	1.73114	5.43285	0.351	14.008	65	3	0.08338	rock
170	5	0	2004132	2004	6	21	1408	487360	5.3567e+06	7757.71	41469.9	-64	10.4082	11.806	1.68159	2.37144	0.29	12.4759	59	4	0.0360294	gravel beach
170	6	1	2004132	2004	6	21	1408	453242	5332823	703.106	1079.15	-11	9.67	11.515	38.3327	3.1962	0.124	36.485	17	1	0.136326	rock
171	1	0	2004132	2004	6	22	1412	478602	5.35633e+06	4008.68	34263.9	-68	10.2508	11.3106	3.05556	4.58312	0.555	12.2107	59	4	0.0368473	rock
171	2	0	2004132	2004	6	22	1412	432360	5.3368e+06	2299.1	20646.8	-25	10.5	11.117	56.643	33.982	0.592	4.98694	23	1	0.179372	beach with sand
171	3	0	2004132	2004	6	22	1412	484461	5.35266e+06	10261.7	36863	-103	10.6908	11.7229	2.29437	3.64106	0.375	14.764	59	4	0.0416254	rock
171	4	0	2004132	2004	6	22	1412	419890	5.35661e+06	7278.89	40032	-170	10.4563	11.935	1.8534	4.13314	0.24	14.0947	25	2	0.0838535	gravel beach
171	5	0	2004132	2004	6	22	1412	430302	5.35327e+06	5507.53	29739.3	-161	10.2186	11.8308	2.23292	5.34377	0.305	13.6266	34	3	0.0849727	beach with sand
171	6	1	2004132	2004	6	22	1412	455507	5331786	188.399	3384.85	-3	9.955	11.515	18.3876	25.0402	0.124	37.174	23	1	0.133055	beach with sand
172	1	0	2004132	2004	6	23	1853	464637	5.35933e+06	18.4711	28142.4	-2	10.5025	12.3225	2.60857	14.0275	2.298	38.5567	59	3	0.0333175	rock
172	2	0	2004132	2004	6	23	1853	425212	5.3619e+06	530.132	39372.5	-7	9.71	11.07	10.3965	37.8442	0.516	6.50706	20	2	0.0620722	beach with sand
172	3	0	2004132	2004	6	23	1853	497416	5.34515e+06	9649.47	46047.2	-163	11.0904	11.992	2.17438	8.67364	0.294	9.69285	39	4	0.0453274	beach with sand
172	4	0	2004132	2004	6	23	1853	431258	5.33586e+06	1242.74	21628.1	-8	11.165	10.845	101.096	27.2097	0.592	28.3999	21	1	0.184538	beach with sand
172	5	0	2004132	2004	6	23	1853	419370	5.34895e+06	7772.29	36691.7	-208	10.3306	11.764	2.51762	28.3692	0.205	5.62686	21	2	0.11928	beach with sand
172	6	1	2004132	2004	6	23	1853	454585	5332719	849.885	2098.12	-15	9.955	11.515	11.5766	18.5167	0.124	37.174	23	1	0.132022	beach with sand
173	1	0	2004132	2004	6	25	1058	419854	5.3553e+06	8557.25	39328.3	-142	10.4563	11.935	1.8534	4.13314	0.24	13.9849	25	2	0.0900951	gravel beach
173	2	0	2004132	2004	6	25	1058	482798	5.34474e+06	10914	31941	-136	11.2727	12.6581	1.84864	4.65038	0.519	12.5157	34	4	0.0597908	beach with sand
173	3	0	2004132	2004	6	25	1058	470965	5.33521e+06	3302.23	18231.6	-90	11.2339	11.8594	2.33345	22.7696	0.373	14.025	65	2	0.0977573	rock
173	4	0	2004132	2004	6	25	1058	414935	5.36417e+06	2171.82	48529.5	-52	9.89	11.3213	50.0694	28.8446	0.552	14.7176	18	2	0.0622014	gravel beach
173	5	0	2004132	2004	6	25	1058	452820	5.35734e+06	99.2287	23542.3	-1	9.93	10.765	110.562	27.902	0.3	42.1866	46	3	0.0499333	beach with sand
173	6	1	2004132	2004	6	25	1058	447992	5.33513e+06	171.354	4976.51	-13	10.2258	10.85	13.108	18.9966	0.501	38.738	23	1	0.140803	rock
174	1	0	2004132	2004	6	26	1210	421126	5.34948e+06	8860.71	35330.7	-196	10.4531	12.0579	2.06633	10.0928	0.205	9.74161	21	2	0.113168	beach with sand
174	2	0	2004132	2004	6	26	1210	434151	5.34723e+06	10319.9	22968.7	-167	10.2236	11.3358	2.22873	3.65185	0.203	11.4201	34	3	0.107184	rock
174	3	0	2004132	2004	6	26	1210	436821	5.33463e+06	748.31	15988.7	-3	10.0775	11.285	70.4554	59.0681	0.592	36.2366	23	1	0.180276	beach with sand
174	4	0	2004132	2004	6	26	1210	434160	5.35682e+06	2319.13	29607.8	-106	10.101	12.1962	3.85518	35.0827	0.134	14.9588	34	3	0.0689596	beach with sand
174	5	0	2004132	2004	6	26	1210	415110	5.3635e+06	2770.16	47975.4	-68	9.875	11.637	26.6372	14.4597	0.552	14.7176	18	2	0.0636219	gravel beach
174	6	1	2004132	2004	6	26	1210	447651	5335990	857.434	5583.56	-72	10.1429	10.97	26.02	44.3624	0.501	0.251834	23	2	0.138264	rock
175	1	0	2004132	2004	6	27	1039	473516	5.34847e+06	12358.4	25390.8	-117	10.7054	11.5805	1.9022	7.64969	0.515	13.5603	81	4	0.0634067	rock
175	2	0	2004132	2004	6	27	1039	485355	5.34147e+06	6782.65	33457.9	-151	11.2225	12.1209	1.95336	12.4544	0.341	10.9689	34	4	0.0628901	beach with sand
175	3	0	2004132	2004	6	27	1039	433158	5.34087e+06	6176.1	20864.5	-136	10.3119	11.5231	2.67664	12.9175	1.721	10.5823	23	2	0.155568	beach with sand
175	4	0	2004132	2004	6	27	1039	469707	5.35072e+06	9543.49	23924	-111	10.3333	11.7787	1.61394	28.2999	0.459	12.2425	67	4	0.0581551	rock
175	5	0	2004132	2004	6	27	1039	474930	5.34937e+06	11104.3	27065.6	-102	10.5265	11.5123	1.99362	3.97475	0.515	11.9507	75	4	0.0589299	rock
175	6	1	2004132	2004	6	27	1039	454276	5332845	946.443	1769.18	-17	9.955	11.515	11.5766	18.5167	0.124	37.174	23	1	0.132797	beach with sand
176	1	0	2004132	2004	6	28	818	426978	5.34057e+06	4796.83	26682.9	-111	10.2656	11.5919	37.6826	51.9137	1.721	9.41563	21	2	0.169041	beach with sand
176	2	0	2004132	2004	6	28	818	488587	5.35092e+06	13460	39682.8	-109	10.8305	12.1533	1.93819	2.84147	0.27	12.5125	59	4	0.0439068	gravel beach
176	3	0	2004132	2004	6	28	818	498311	5.33044e+06	3065.65	45646.7	-48	11.3133	12.4664	14.5656	20.6872	0.972	9.89127	53	3	0.0688735	beach with sand
176	4	0	2004132	2004	6	28	818	470115	5.35561e+06	6563.55	27850.6	-89	10.1818	11.6306	2.59624	4.98112	0.744	11.9169	75	4	0.0425724	gravel beach
176	5	0	2004132	2004	6	28	818	445386	5.34027e+06	5355.49	9830.28	-141	10.5345	11.9285	2.61285	42.6877	0.501	14.4909	23	2	0.124704	rock
176	6	1	2004132	2004	6	28	818	453945	5332786	900.806	1539.77	-15	9.955	11.515	11.5766	18.5167	0.124	37.174	17	1	0.134002	beach with sand
177	1	0	2004132	2004	6	29	1210	475757	5.33739e+06	7811.49	23246.5	-102	10.8811	12.4678	1.86514	4.43675	0.351	13.1944	71	3	0.0837674	beach with sand
177	2	0	2004132	2004	6	29	1210	479614	5.33293e+06	3314.83	26839.8	-28	11.14	12.3563	3.51025	16.7548	1.008	9.77825	67	2	0.0949593	beach with sand
177	3	0	2004132	2004	6	29	1210	485644	5.361e+06	3291.82	42653.1	-66	10.2138	11.326	1.98519	8.48829	0.407	12.6156	59	3	0.0273772	rock
177	4	0	2004132	2004	6	29	1210	430245	5.33659e+06	1366.06	22714.8	-15	10.8975	11.425	36.4642	16.4825	1.721	28.4395	21	1	0.181998	beach with sand
177	5	0	2004132	2004	6	29	1210	437079	5.35629e+06	1602.21	27430.5	-95	10.1817	11.195	7.52	40.4195	0.134	15.1546	34	3	0.0684	rock
177	6	1	2004132	2004	6	29	1210	447651	5335990	857.434	5583.56	-72	10.1429	10.97	26.02	44.3624	0.501	0.251834	23	2	0.138264	rock
178	1	0	2004132	2004	6	30	1348	450017	5.34058e+06	5907.85	7320.51	-155	10.5364	12.0107	2.239	9.98231	0.501	14.464	17	2	0.108906	rock
178	2	0	2004132	2004	6	30	1348	472838	5.33164e+06	2373.27	20165.6	-38	11.1617	11.79	11.4708	30.281	0.742	13.4462	84	1	0.104472	beach with sand
178	3	0	2004132	2004	6	30	1348	471917	5.3618e+06	195.045	33906.1	-9	10.547	10.66	15.7635	22.8197	0.536	6.26728	81	1	0.0232448	gravel beach
178	4	0	2004132	2004	6	30	1348	447838	5.35683e+06	2.69647	23550.2	-1	9.9075	11.04	12.9142	2.4055	0.3	42.6526	48	2	0.0553571	beach with sand
178	5	0	2004132	2004	6	30	1348	419848	5.34543e+06	4682.21	34934	-173	10.3594	11.6817	2.60775	13.5293	0.205	9.45197	21	2	0.138823	beach with sand
178	6	1	2004132	2004	6	30	1348	448100	5335430	457.757	4962.63	-37	10.2258	10.85	13.108	18.9966	0.501	38.738	23	1	0.139081	rock
179	1	0	2004132	2004	7	2	1430	444653	5.35123e+06	3792.18	19230.5	-165	11.606	13.2928	20.3184	40.8936	0.371	15.5464	48	3	0.0762774	rock
179	2	0	2004132	2004	7	2	1430	472143	5.33556e+06	4102.86	19434.6	-94	11.8383	12.9258	29.7731	12.6341	0.34	14.2534	65	2	0.094701	beach with sand
179	3	0	2004132	2004	7	2	1430	414183	5.34899e+06	5404.51	41485.6	-197	12.17	13.2754	23.1206	24.1906	0.338	5.67652	15	2	0.125866	gravel beach
179	4	0	2004132	2004	7	2	1430	430552	5.33777e+06	2585.4	22587.5	-29	11.345	12.6858	24.369	27.0028	3.07	4.19128	21	2	0.177349	beach with sand
179	5	0	2004132	2004	7	2	1430	446531	5.35759e+06	363.772	24599.1	-2	11.04	13.76	9.939	6.723	0.305	39.3014	59	2	0.053463	beach with sand
179	6	1	2004132	2004	7	2	1430	454622	5332194	344.524	2439.1	-7	11.515	13.05	21.597	14.7169	0.202	37.174	23	1	0.133916	beach with sand
180	1	0	2004132	2004	7	3	1504	428722	5.35016e+06	8952.48	29098.5	-178	11.6021	12.8419	4.31525	5.14542	0.26	9.81925	34	3	0.0999957	beach with sand
180	2	0	2004132	2004	7	3	1504	469104	5.34357e+06	11401.5	19014.2	-134	11.8056	13.082	34.9792	14.9698	0.409	14.1176	59	3	0.076837	rock
180	3	0	2004132	2004	7	3	1504	481876	5.33285e+06	3075.33	29103	-20	12.425	12.5039	27.4701	20.166	0.354	5.11433	67	2	0.0929792	beach with sand
180	4	0	2004132	2004	7	3	1504	435589	5.34797e+06	9027.89	22283.8	-165	11.0617	12.78	3.44183	5.32363	0.596	11.3864	34	3	0.100857	rock
180	5	0	2004132	2004	7	3	1504	454039	5.33712e+06	3965.76	3545.13	-117	10.97	12.7494	24.0714	8.18906	0.3	10.8926	17	2	0.116698	rock
180	6	1	2004132	2004	7	3	1504	453883	5332817	931.925	1472.84	-16	11.515	12.9387	18.5167	43.4056	0.3	37.174	17	1	0.134174	beach with sand
181	1	0	2004132	2004	7	4	1051	487846	5.36041e+06	5392.2	44012	-73	11.6728	13.3617	3.22124	26.3142	0.377	14.2128	59	3	0.0275063	rock
181	2	0	2004132	2004	7	4	1051	466187	5.35405e+06	5274.63	24281.4	-94	11.086	12.773	19.4408	17.1439	0.502	11.4559	67	3	0.0503207	rock
181	3	0	2004132	2004	7	4	1051	422665	5.35076e+06	10705.9	34569.7	-186	12.0125	13.195	9.52883	21.302	0.222	12.9105	21	3	0.105592	beach with sand
181	4	0	2004132	2004	7	4	1051	461023	5.35368e+06	583.927	21520.3	-65	10.67	12.859	4.60593	4.017	0.302	5.71058	67	3	0.0567345	rock
181	5	0	2004132	2004	7	4	1051	489067	5.36232e+06	5827.12	46147.6	-65	11.7875	12.5068	13.1057	43.119	0.377	14.0483	34	3	0.0246223	rock
181	6	1	2004132	2004	7	4	1051	457812	5333250	343.306	5054.23	-8	12.195	12.7975	68.0615	110.783	0.202	39.2062	25	1	0.12139	beach with sand
182	1	0	2004132	2004	7	5	1436	482054	5.35666e+06	5773.41	37135.6	-72	11.2631	13.2058	2.83389	3.21587	0.286	12.2068	59	3	0.0343937	rock
182	2	0	2004132	2004	7	5	1436	482554	5.33714e+06	5518.34	29953.1	-128	12.3505	13.0138	5.01658	8.65465	0.304	14.4092	34	3	0.0792045	beach with sand
182	3	0	2004132	2004	7	5	1436	474060	5.33983e+06	8761.1	22108.1	-130	12.3331	13.3343	14.106	7.10214	0.34	14.7214	65	3	0.0800654	beach with sand
182	4	0	2004132	2004	7	5	1436	496626	5.33089e+06	1947.98	43934.9	-27	12.7642	13.3361	59.7054	37.6947	0.365	5.33894	53	2	0.0713702	beach with sand
182	5	0	2004132	2004	7	5	1436	450354	5.3574e+06	162.996	23721.9	-2	10.765	11.76	48.089	46.0646	0.305	38.6029	43	1	0.0514829	beach with sand
182	6	1	2004132	2004	7	5	1436	455282	5332096	384.659	3021.67	-6	11.515	12.91	25.0402	71.3693	0.202	37.174	23	1	0.132495	beach with sand
183	1	0	2004132	2004	7	6	2120	423955	5.35814e+06	3909.64	37733.2	-116	12.125	12.7094	11.7747	27.3702	0.165	15.3756	25	2	0.0745986	rock
183	2	0	2004132	2004	7	6	2120	475727	5.35094e+06	9404.53	28632	-96	11.6225	13.34	5.30556	14.3216	0.369	12.2927	59	4	0.0532478	rock
183	3	0	2004132	2004	7	6	2120	449130	5.34078e+06	5861.02	7879.7	-149	12.0917	12.5964	18.9122	8.00959	0.461	14.5629	17	2	0.110111	rock
183	4	0	2004132	2004	7	6	2120	463437	5.35649e+06	2651.64	25063.6	-72	12.175	12.5255	48.4755	9.14385	0.502	5.87633	67	3	0.0427877	rock
183	5	0	2004132	2004	7	6	2120	482165	5.35013e+06	11092.8	33608.2	-55	11.6575	12.9367	2.71287	2.90638	0.283	11.0271	59	4	0.0476518	rock
183	6	1	2004132	2004	7	6	2120	453434	5333470	838.729	726.319	-21	11.515	12.865	3.1962	44.3652	0.3	36.485	17	1	0.13327	rock
185	1	0	2004132	2004	7	7	1626	457063	5.33758e+06	4478.31	5703.15	-126	11.725	12.8994	25.8044	31.5687	0.3	10.4361	17	2	0.108261	beach with sand
185	2	0	2004132	2004	7	7	1626	441709	5.3533e+06	3724.27	22425.8	-139	11.195	13.0418	9.39821	16.7896	0.371	16.0979	54	3	0.0739099	beach with sand
185	3	0	2004132	2004	7	7	1626	450512	5.34106e+06	6438.26	7603.57	-158	12.1433	12.663	9.91462	5.83459	0.461	14.0531	17	2	0.105893	rock
185	4	0	2004132	2004	7	7	1626	453650	5.33964e+06	6034.48	5897.71	-161	11.9917	13.092	10.4656	7.415	0.3	11.6768	17	2	0.105333	rock
185	5	0	2004132	2004	7	7	1626	480684	5.3365e+06	6568.26	28026.2	-77	12.4741	13.1965	5.58123	29.8284	0.304	14.1662	67	3	0.0832508	beach with sand
185	6	1	2004132	2004	7	7	1626	455159	5332128	403.971	2902.4	-6	11.515	13.05	25.0402	71.3693	0.202	37.174	23	1	0.132797	beach with sand
187	1	0	2004132	2004	7	8	640	484656	5.3336e+06	1691.05	31868.7	-14	12.39	12.03	25.6296	73.9517	0.305	34.577	34	2	0.0868667	beach with sand
187	2	0	2004132	2004	7	8	640	470842	5.36117e+06	1305.07	32787.5	-57	11.263	12.7244	15.2219	21.4644	0.237	6.20685	75	1	0.0251819	human structure
187	3	0	2004132	2004	7	8	640	465426	5.36223e+06	564.902	31109.9	-10	10.88	13.085	32.5707	35.3027	0.288	39.6075	78	1	0.0231157	beach with sand
187	4	0	2004132	2004	7	8	640	478661	5.34203e+06	11673	27148.3	-107	12.085	13.2423	15.3843	13.4665	0.34	14.3621	67	3	0.073996	beach with sand
187	5	0	2004132	2004	7	8	640	459423	5.34596e+06	4908.97	13848.5	-195	11.2562	12.8027	8.32857	9.22953	0.338	11.023	28	3	0.0781714	rock
187	6	1	2004132	2004	7	8	640	484401	5332653	1215.48	31633.9	-12	12.39	12.03	25.6296	73.9517	0.354	34.612	67	2	0.0910421	beach with sand
188	1	0	2004132	2004	7	9	1700	513657	5.33224e+06	740.707	60888.8	-12	11.1433	12.57	29.6407	24.3822	0.411	36.5377	71	2	0.0432612	beach with sand
188	2	0	2004132	2004	7	9	1700	497568	5.32497e+06	359.97	45641.7	-12	11.655	14.0975	73.2947	31.2593	0.365	38.117	48	1	0.0903965	beach with sand
188	3	0	2004132	2004	7	9	1700	497576	5.36095e+06	6165.76	52373.1	-178	11.4455	12.6364	9.162	14.7668	0.358	10.5472	28	3	0.0258706	rock
188	4	0	2004132	2004	7	9	1700	445224	5.34604e+06	8026.39	14389.5	-180	11.9021	13.1873	30.6052	16.4247	0.528	13.5763	28	3	0.0936249	rock
188	5	0	2004132	2004	7	9	1700	432903	5.35796e+06	893.015	31287.3	-65	11.8987	12.3544	36.5094	51.8979	0.199	6.23951	34	3	0.0661185	beach with sand
188	6	1	2004132	2004	7	9	1700	468271	5333985	1807.34	15484.1	-83	11.8758	13.3529	39.7226	15.243	0.564	13.2581	65	2	0.103784	rock
189	1	0	2004132	2004	7	10	1720	471990	5.35926e+06	2497.87	31887.2	-78	11.208	12.6936	24.9252	6.54505	0.411	6.0197	81	3	0.0292712	gravel beach
189	2	0	2004132	2004	7	10	1720	434906	5.34396e+06	9097.03	20567	-166	11.385	13.0595	26.2367	42.4668	0.889	10.9424	23	3	0.128277	beach with sand
189	3	0	2004132	2004	7	10	1720	415770	5.36022e+06	5278.26	45478.9	-140	11.819	12.559	10.8632	10.7366	0.475	14.879	18	2	0.0734364	beach with sand
189	4	0	2004132	2004	7	10	1720	485595	5.34528e+06	10097.2	34758.1	-136	12.3718	13.1065	4.3146	11.1107	0.493	10.7542	34	4	0.0541948	beach with sand
189	5	0	2004132	2004	7	10	1720	462977	5.33464e+06	3406.53	10223.7	-20	11.748	13.0571	28.6568	16.0487	0.437	5.11113	59	2	0.107916	beach with sand
189	6	1	2004132	2004	7	10	1720	448486	5.335e+06	135.697	4464.89	-17	10.85	12.28	18.9966	44.5151	0.461	38.738	23	1	0.140071	rock
190	1	0	2004132	2004	7	11	1051	465024	5.35661e+06	2628.7	25885.5	-84	12.3225	12.4345	35.2043	4.4806	0.502	5.70654	67	3	0.0414532	rock
190	2	0	2004132	2004	7	11	1051	444868	5.3547e+06	1313.88	22352.8	-33	11.04	12.5975	20.2192	7.60033	0.305	15.5741	59	2	0.0666781	gravel beach
190	3	0	2004132	2004	7	11	1051	481182	5.34375e+06	11121.1	30088	-134	12.4867	13.295	10.3595	16.8774	0.475	14.828	34	4	0.0657742	beach with sand
190	4	0	2004132	2004	7	11	1051	475078	5.35353e+06	7064.06	29765.1	-60	11.7478	12.9512	8.0215	29.7882	0.369	11.2688	59	4	0.0448539	rock
190	5	0	2004132	2004	7	11	1051	471826	5.33824e+06	6452.28	19549.6	-120	12.0539	13.2186	11.3944	12.8742	0.512	13.7111	65	3	0.0877276	rock
190	6	1	2004132	2004	7	11	1051	452161	5334468	757.109	914.705	-45	10.26	12.1817	7.89391	46.7912	0.461	0.257788	17	1	0.132883	rock
191	1	0	2004132	2004	7	12	1022	423528	5.35371e+06	7748.01	35387.9	-167	12.2486	12.9714	3.56383	7.3246	0.222	12.5228	34	3	0.0911282	rock
191	2	0	2004132	2004	7	12	1022	481406	5.34214e+06	9775.23	29806.7	-117	12.4125	12.8969	14.7461	2.42875	0.304	14.6952	34	3	0.0692609	beach with sand
191	3	0	2004132	2004	7	12	1022	487523	5.35826e+06	6584.77	42483.3	-48	11.6712	13.115	3.54728	22.1346	0.377	11.4647	59	4	0.0333175	rock
191	4	0	2004132	2004	7	12	1022	484740	5.36026e+06	3370.66	41487.5	-69	11.3413	12.455	4.42871	35.5458	0.412	12.947	59	3	0.0286686	gravel beach
191	5	0	2004132	2004	7	12	1022	453666	5.34312e+06	8297.61	9364.16	-167	12.1558	13.3469	53.3176	4.53605	0.327	12.68	34	3	0.0913865	rock
191	6	1	2004132	2004	7	12	1022	453717	5332757	884.177	1398.24	-15	11.515	12.9387	18.5167	43.4056	0.3	12.9982	17	1	0.134992	beach with sand
193	1	0	2004132	2004	7	14	1728	484275	5.33802e+06	4810.78	31768.1	-130	11.9455	12.9365	4.24667	27.5448	0.305	11.0608	34	3	0.0735224	beach with sand
193	2	0	2004132	2004	7	14	1728	434093	5.35232e+06	6358.97	26314.5	-183	11.725	12.3942	7.127	20.6498	0.358	14.9163	34	3	0.0872111	rock
193	3	0	2004132	2004	7	14	1728	423372	5.34177e+06	4745.21	30475.5	-131	11.6556	13.1088	7.3717	39.9996	0.302	9.16374	21	2	0.162025	rock
193	4	0	2004132	2004	7	14	1728	480639	5.3607e+06	2473	38716.2	-64	10.8679	11.9064	4.96568	8.62855	0.242	6.1275	59	3	0.0254401	rock
193	5	0	2004132	2004	7	14	1728	463214	5.3549e+06	2317.17	23533.5	-89	11.8133	12.8291	27.4219	3.53033	0.502	11.3635	67	3	0.049675	rock
193	6	1	2004132	2004	7	14	1728	453470	5332913	873.464	1120.47	-15	11.515	12.865	3.1962	44.3652	0.3	36.485	17	1	0.135207	rock
194	1	0	2004132	2004	7	15	1606	477379	5.33871e+06	9013.7	25077	-69	12.2475	13.4771	6.95583	3.26674	0.34	13.7203	67	3	0.0799363	beach with sand
194	2	0	2004132	2004	7	15	1606	449412	5.34987e+06	2481.29	16420.4	-162	11.48	13.9014	20.2546	6.55726	0.604	14.8846	28	3	0.0756317	rock
194	3	0	2004132	2004	7	15	1606	494539	5.34771e+06	11039.4	44007.4	-74	12.137	13.0075	6.39693	8.79895	0.37	10.0309	39	4	0.044983	beach with sand
194	4	0	2004132	2004	7	15	1606	469086	5.33737e+06	5207.92	16683.7	-121	12.1328	13.468	19.1562	10.3655	0.512	14.2046	65	2	0.0953467	rock
194	5	0	2004132	2004	7	15	1606	482660	5.35106e+06	10487.9	34499.9	-88	11.8413	12.7982	3.5766	2.46057	0.283	11.1042	59	4	0.0448969	rock
194	6	1	2004132	2004	7	15	1606	454669	5332935	1076.52	2071.2	-19	11.515	12.9387	18.5167	43.4056	0.3	37.174	23	1	0.131333	beach with sand
196	1	0	2004221	2004	5	24	1557	448249	5.33604e+06	1080.26	6396.14	-71	9.60722	10.2258	16.3468	13.108	0.191	38.738	23	2	0.135638	rock
196	2	0	2004221	2004	5	24	1557	441383	5.34217e+06	7962.26	15213.5	-158	9.44563	10.459	8.75989	1.86773	0.185	10.3058	23	2	0.125436	beach with sand
196	3	0	2004221	2004	5	24	1557	393512	5.37336e+06	2165.89	72347.5	-111	10.0575	10.435	32.1123	53.851	1.701	15.0823	18	2	0.0472644	rock
196	4	0	2004221	2004	5	24	1557	462721	5.35108e+06	2590.94	18736.4	-111	9.07393	10.081	22.1281	6.89294	0.135	11.5951	67	3	0.0630623	rock
196	5	0	2004221	2004	5	24	1557	417131	5.36037e+06	4675.36	45488.9	-120	10.014	9.76	11.2715	18.4489	0.171	15.1106	18	2	0.0723602	beach with sand
196	6	1	2004221	2004	5	24	1557	421326	5339596	1953.49	33497.6	-70	10.3417	10.514	51.1107	44.5669	0.209	5.55157	21	1	0.175197	rock
197	1	0	2004221	2004	5	25	1621	453116	5.3397e+06	5863.95	5556.62	-162	9.654	10.7475	9.34595	1.80325	0.192	11.5468	17	2	0.105549	rock
197	2	0	2004221	2004	5	25	1621	446419	5.34693e+06	6588.02	14948.6	-180	8.94961	10.4882	6.29852	2.22977	0.193	13.209	28	3	0.0888038	rock
197	3	0	2004221	2004	5	25	1621	474631	5.34267e+06	11575.8	21895.5	-76	9.6085	10.6968	4.75458	1.9702	0.163	13.7235	65	3	0.0753304	rock
197	4	0	2004221	2004	5	25	1621	402076	5.34913e+06	1566.67	54388.5	-71	10.2188	11.5667	35.2366	77.7264	0.231	42.5041	59	2	0.119496	beach with sand
197	5	0	2004221	2004	5	25	1621	439187	5.34871e+06	7582.24	20963.5	-183	9.31719	10.1615	12.1152	1.52862	0.166	12.6638	34	3	0.0914726	rock
197	6	1	2004221	2004	5	25	1621	438136	5336579	2075.91	16425	-29	10.3325	10.041	21.7006	48.1518	0.253	35.8279	23	2	0.168353	beach with sand
198	1	0	2004221	2004	5	26	1738	470166	5.33839e+06	6302.21	16289.2	-131	10.0206	10.9288	8.771	1.6478	0.221	13.9538	65	3	0.0904395	rock
198	2	0	2004221	2004	5	26	1738	473276	5.34407e+06	12450.4	21256.6	-95	9.44556	10.735	3.46767	1.63925	0.163	12.5206	65	3	0.0736085	rock
198	3	0	2004221	2004	5	26	1738	398793	5.3549e+06	5599.28	59304.5	-161	10.5333	10.4186	37.8136	7.3544	1.165	9.61388	21	2	0.0929362	beach with sand
198	4	0	2004221	2004	5	26	1738	457344	5.34126e+06	8037.03	7567.85	-145	9.87067	10.632	5.21296	1.95677	0.192	10.8811	17	3	0.0941845	beach with sand
198	5	0	2004221	2004	5	26	1738	413002	5.34483e+06	1207.05	42719.2	-132	10.3679	11.535	7.227	40.1391	0.209	32.6862	15	1	0.151134	gravel beach
198	6	1	2004221	2004	5	26	1738	432990	5336235	1695.67	21499	-23	10.696	10.294	8.37379	31.1949	0.776	31.0781	23	1	0.180061	beach with sand
199	1	0	2004221	2004	5	28	1713	389816	5.35622e+06	1479.51	68205.2	-32	10.9142	10.7917	48.8891	55.2059	0.166	5.13611	21	2	0.0834661	gravel beach
199	2	0	2004221	2004	5	28	1713	410946	5.34911e+06	3932.73	45910.5	-184	10.0385	10.8911	43.1832	27.8748	0.747	9.63558	15	2	0.12733	rock
199	3	0	2004221	2004	5	28	1713	441443	5.34801e+06	8323.2	18869.5	-177	9.18572	10.06	6.8591	1.65131	0.166	11.9294	34	3	0.0906978	rock
199	4	0	2004221	2004	5	28	1713	443347	5.35082e+06	4980.17	19883.5	-171	9.14867	9.9965	23.8258	1.92383	0.168	15.5747	48	3	0.0789462	rock
199	5	0	2004221	2004	5	28	1713	434887	5.33995e+06	5088.15	20318.5	-100	10.0425	10.3669	12.2842	3.3197	0.776	14.1535	23	2	0.15772	beach with sand
199	6	1	2004221	2004	5	28	1713	430778	5336015	1145.17	23685.8	-10	10.7425	10.5	45.9827	52.0746	1.57	28.3999	21	1	0.183849	beach with sand
200	1	0	2004221	2004	5	29	1700	428178	5.34099e+06	5604.85	27064.6	-103	10.1091	10.24	28.6771	9.56233	1.57	9.58511	21	2	0.164478	beach with sand
200	2	0	2004221	2004	5	29	1700	400358	5.36776e+06	5245.76	63567.5	-126	10.007	10.8364	11.0717	5.5919	1.232	16.0582	18	2	0.0576815	rock
200	3	0	2004221	2004	5	29	1700	453041	5.34808e+06	3462.68	13856.9	-181	9.14107	10.189	4.17428	2.584	0.154	10.8094	34	3	0.0778701	rock
200	4	0	2004221	2004	5	29	1700	405089	5.36512e+06	4922.91	58156.9	-137	10.1789	10.0292	7.92633	9.52222	1.555	15.2336	18	2	0.0613835	beach with sand
200	5	0	2004221	2004	5	29	1700	423853	5.3451e+06	7045.47	32402	-170	10.4105	10.3267	26.9579	2.54875	0.482	9.59919	21	2	0.13624	beach with sand
200	6	1	2004221	2004	5	29	1700	425072	5337229	1280.94	29475.7	-16	10.402	10.704	30.5152	81.4518	1.57	27.8398	21	1	0.184452	beach with sand
201	1	0	2004221	2004	5	30	1633	428788	5.35066e+06	8464.15	30394.4	-180	10.1563	10.119	12.2371	1.93742	0.221	13.6056	34	3	0.0970686	beach with sand
201	2	0	2004221	2004	5	30	1633	417524	5.35191e+06	9601.39	40871.2	-182	10.0692	10.4822	29.2422	6.92261	0.267	11.8693	15	2	0.106108	gravel beach
201	3	0	2004221	2004	5	30	1633	473987	5.34739e+06	13252	23562.2	-105	9.52912	10.5965	4.44887	1.7974	0.165	14.0285	75	4	0.0661185	rock
201	4	0	2004221	2004	5	30	1633	462039	5.3579e+06	795.836	24815.5	-2	9.05333	9.85375	7.1215	5.3122	0.157	37.8957	67	3	0.0388274	beach with sand
201	5	0	2004221	2004	5	30	1633	472486	5.33444e+06	3410.72	18085.4	-81	9.97094	11.0383	16.044	2.45573	0.323	13.8049	65	2	0.0971547	beach with sand
201	6	1	2004221	2004	5	30	1633	429856	5336644	1375.5	24657.4	-17	10.554	10.8975	5.3355	36.4642	1.57	4.25638	21	1	0.182256	beach with sand
202	1	0	2004221	2004	5	31	1520	413997	5.34669e+06	3314.08	42262.6	-170	10.3775	10.3456	16.6619	8.21455	0.747	9.56911	15	2	0.140201	gravel beach
202	2	0	2004221	2004	5	31	1520	471974	5.34077e+06	8930.43	18729.2	-114	9.71971	10.8817	3.62696	2.466	0.184	12.8284	65	3	0.0798502	rock
202	3	0	2004221	2004	5	31	1520	456049	5.33714e+06	4491.36	3290.02	-105	10.0277	10.5494	7.17419	1.8739	0.192	10.8803	17	2	0.112221	beach with sand
202	4	0	2004221	2004	5	31	1520	446049	5.33891e+06	3911.53	9545.9	-132	9.78071	10.1538	19.1564	3.82492	0.191	12.6498	23	2	0.129697	rock
202	5	0	2004221	2004	5	31	1520	404031	5.36396e+06	6467.76	58457.3	-198	10.1365	10.0883	25.6044	13.5706	1.555	14.6535	18	2	0.067496	beach with sand
202	6	1	2004221	2004	5	31	1520	426947	5336896	1525.34	27577.2	-21	10.53	10.505	35.7723	64.2632	1.57	27.9108	21	1	0.184968	beach with sand
203	1	0	2004221	2004	6	1	1512	470555	5.34286e+06	10780.7	18283.8	-123	10.68	11.925	1.69944	6.75462	0.403	12.2664	59	3	0.0770953	rock
203	2	0	2004221	2004	6	1	1512	399400	5.36906e+06	4587.39	65069.6	-120	10.8264	12.063	3.6503	18.3635	0.498	16.0669	12	2	0.0550127	rock
203	3	0	2004221	2004	6	1	1512	432428	5.33619e+06	1681.51	22054.6	-16	10.5	11.117	56.643	33.982	0.592	31.2463	23	1	0.181353	beach with sand
203	4	0	2004221	2004	6	1	1512	459687	5.33753e+06	4359.04	6200.76	-112	10.5317	11.9	1.75517	7.20521	1.161	10.4451	45	2	0.103224	beach with sand
203	5	0	2004221	2004	6	1	1512	453373	5.34329e+06	8202.9	9052.18	-167	10.5209	12.1433	2.53869	48.774	0.713	13.108	34	3	0.0912143	rock
203	6	1	2004221	2004	6	1	1512	425797	5337343	1400.2	28766.3	-25	10.704	11.636	81.4518	7.4411	1.721	4.2517	21	1	0.18428	beach with sand
204	1	0	2004221	2004	6	2	1306	465157	5.34372e+06	9037.09	14304.7	-155	10.6775	11.745	1.7334	37.6981	0.525	14.6165	28	3	0.0817873	rock
204	2	0	2004221	2004	6	2	1306	460081	5.35117e+06	41.4283	17806.9	-18	9.83875	10.67	7.90675	15.8838	0.279	5.60699	28	2	0.0656881	rock
204	3	0	2004221	2004	6	2	1306	455391	5.33545e+06	3530.58	1525.34	-75	10.335	10.9525	1.90591	24.747	1.161	10.1364	17	2	0.121088	rock
204	4	0	2004221	2004	6	2	1306	467643	5.35769e+06	3434.6	26888.4	-77	10.1962	11.203	2.61037	27.3866	1.607	12.6347	75	3	0.0362447	rock
204	5	0	2004221	2004	6	2	1306	444095	5.33543e+06	867.424	10367.9	-45	10.0679	11.3125	42.8026	22.0963	0.456	0.244636	23	1	0.154965	beach with sand
204	6	1	2004221	2004	6	2	1306	438418	5335835	1302.13	16057.3	-16	10.041	11.2043	48.1518	26.5191	0.35	34.7736	23	1	0.171409	beach with sand
205	1	0	2004221	2004	6	3	1333	460759	5.3497e+06	1621.01	16671.6	-17	9.80063	10.8425	6.9516	12.4635	0.753	11.2194	28	3	0.0687444	rock
205	2	0	2004221	2004	6	3	1333	412857	5.3582e+06	8489.25	47934.6	-170	10.0619	12.22	61.0124	13.0044	0.556	9.83444	18	2	0.0826482	gravel beach
205	3	0	2004221	2004	6	3	1333	446996	5.35058e+06	3419.09	17893.2	-164	10.2372	11.7243	2.66942	7.75131	0.3	15.0352	28	3	0.0745556	rock
205	4	0	2004221	2004	6	3	1333	460875	5.33974e+06	6769.32	8463.38	-142	10.7695	11.825	1.80521	10.0857	0.543	13.7941	45	3	0.0960785	beach with sand
205	5	0	2004221	2004	6	3	1333	444187	5.34562e+06	8973.56	15253.8	-177	10.5082	11.6229	1.93969	8.75354	0.938	13.217	28	3	0.0975421	rock
205	6	1	2004221	2004	6	3	1333	438575	5335154	622.487	15849.5	-11	10.041	11.2043	48.1518	26.5191	0.35	36.4168	23	1	0.174379	beach with sand
206	1	0	2004221	2004	6	4	1335	415031	5.36377e+06	2525.01	49183	-63	9.875	11.637	26.6372	14.4597	0.552	14.7176	18	2	0.0630623	gravel beach
206	2	0	2004221	2004	6	4	1335	412786	5.36277e+06	4239.25	50423.8	-111	10.0038	11.643	28.8263	12.7785	0.552	14.3969	18	2	0.066549	beach with sand
206	3	0	2004221	2004	6	4	1335	452667	5.34816e+06	3283.81	13976.9	-177	10.189	11.6738	2.584	28.4508	0.663	10.8094	34	3	0.0781284	rock
206	4	0	2004221	2004	6	4	1335	403805	5.36297e+06	7427.43	58159.9	-192	10.8607	12.0875	79.8539	9.0727	0.474	15.0698	18	2	0.0708536	beach with sand
206	5	0	2004221	2004	6	4	1335	421971	5.35588e+06	6902.75	38955.5	-154	9.96438	12.0325	2.184	3.31493	0.516	14.7293	25	2	0.0854031	rock
206	6	1	2004221	2004	6	4	1335	432960	5337162	2619.51	21632.2	-40	10.33	11.2329	10.62	28.1004	0.592	4.98694	23	1	0.176704	beach with sand
207	1	0	2004221	2004	6	5	905	431815	5.34147e+06	6486.55	23699.1	-146	10.2037	11.2325	2.647	28.8182	1.721	12.6901	23	2	0.153889	beach with sand
207	2	0	2004221	2004	6	5	905	401759	5.35125e+06	3153.88	55305.5	-92	10.6329	11.8564	6.17909	43.4833	0.692	9.78226	54	2	0.10938	beach with sand
207	3	0	2004221	2004	6	5	905	397024	5.35297e+06	2978.8	60339.5	-55	10.8457	11.5872	8.14456	73.6554	0.209	9.10534	21	2	0.097499	beach with sand
207	4	0	2004221	2004	6	5	905	419177	5.36346e+06	1217.24	45733.3	-21	9.86	11.015	10.1549	27.3711	0.676	6.44145	18	2	0.0621583	gravel beach
207	5	0	2004221	2004	6	5	905	428451	5.33549e+06	223.952	25977.9	-1	10.5	11.3288	32.2037	10.168	1.721	28.1523	21	1	0.188068	rock
207	6	1	2004221	2004	6	5	905	430238	5335805	629.193	24210.3	-5	11.165	10.845	41.22	28.5695	1.721	28.3999	21	1	0.185227	beach with sand
208	1	0	2004221	2004	6	6	1613	402010	5.34809e+06	594.238	54177.7	-31	11.4125	11.25	134.589	24.0303	0.232	0.0610173	54	2	0.124188	beach with sand
208	2	0	2004221	2004	6	6	1613	459324	5.34365e+06	7196.25	10570.7	-176	10.6441	11.9214	1.79007	29.2592	0.58	11.1985	28	3	0.08437	rock
208	3	0	2004221	2004	6	6	1613	427072	5.35393e+06	6473.08	33652.2	-154	10.3605	12.2743	2.33058	5.76958	0.516	13.43	34	3	0.086221	beach with sand
208	4	0	2004221	2004	6	6	1613	462787	5.34596e+06	5836.43	14372.5	-152	10.3755	12.0237	1.80829	5.534	0.525	11.02	28	3	0.07688	rock
208	5	0	2004221	2004	6	6	1613	434649	5.34743e+06	9913.71	23720.8	-166	10.2236	11.3358	2.22873	3.65185	0.203	11.4201	34	3	0.105333	rock
208	6	1	2004221	2004	6	6	1613	439570	5335483	1376.11	14878.7	-18	10.2217	11.2575	34.9447	65.9271	0.35	35.8919	23	1	0.169945	beach with sand
209	1	0	2004221	2004	6	7	1514	459726	5.34707e+06	3791.97	13845.3	-158	10.383	11.5887	1.70393	9.06769	0.753	11.0551	28	3	0.0754595	rock
209	2	0	2004221	2004	6	7	1514	436475	5.35127e+06	5664.39	24687	-180	10.2335	11.411	1.84308	4.07813	0.306	15.7539	34	3	0.0875554	rock
209	3	0	2004221	2004	6	7	1514	413858	5.3646e+06	2139.42	50621.6	-38	9.883	11.3413	17.37	29.66	0.552	13.9666	18	1	0.0615987	beach with sand
209	4	0	2004221	2004	6	7	1514	466945	5.36163e+06	2165.66	30074.9	-28	10.435	10.88	30.4827	43.6591	2.298	6.72851	59	1	0.0246223	gravel beach
209	5	0	2004221	2004	6	7	1514	405513	5.36769e+06	2560.94	59208.9	-35	10.1433	10.69	20.6165	32.8115	0.867	16.0771	18	1	0.0549266	beach with sand
209	6	1	2004221	2004	6	7	1514	434727	5336401	1534.34	19786.7	-29	10.266	11.3894	42.7996	34.601	0.592	5.07985	23	1	0.176962	beach with sand
210	1	0	2004221	2004	6	8	916	400576	5.3587e+06	9630.18	59099.8	-233	10.4093	12.21	12.4409	12.494	0.555	5.8116	21	2	0.0831217	beach with sand
210	2	0	2004221	2004	6	8	916	425902	5.36003e+06	1222.82	38397.6	-19	9.84625	11.2817	4.37467	86.6188	0.516	15.0567	34	2	0.0671086	rock
210	3	0	2004221	2004	6	8	916	406485	5.34778e+06	1507.14	49777.9	-63	10.64	11.779	41.6929	35.2816	0.287	32.4255	59	2	0.131548	beach with sand
210	4	0	2004221	2004	6	8	916	445627	5.34833e+06	5931.1	16558.1	-176	10.2375	11.6743	2.44585	7.06953	0.823	13.4239	28	3	0.0838535	rock
210	5	0	2004221	2004	6	8	916	413666	5.36218e+06	4480.76	49364.7	-116	10.53	11.582	25.2009	11.6465	0.552	14.975	18	2	0.0681417	beach with sand
210	6	1	2004221	2004	6	8	916	436032	5334904	1034.82	18379.2	-6	9.8825	11.285	70.4554	66.8615	0.592	5.69637	23	1	0.180492	beach with sand
211	1	0	2004221	2004	6	10	1151	416738	5.34281e+06	1379.9	38614.3	-116	10.3917	11.245	8.788	31.5299	0.178	32.4962	21	2	0.158839	beach with sand
211	2	0	2004221	2004	6	10	1151	417574	5.36415e+06	967.559	47410.4	-21	9.95375	10.5425	12.3829	55.5576	0.552	6.03842	18	2	0.0608669	beach with sand
211	3	0	2004221	2004	6	10	1151	469158	5.35837e+06	4352.11	28242.3	-74	10.1579	11.2283	2.51944	15.2079	0.247	6.00118	75	1	0.0327149	human structure
211	4	0	2004221	2004	6	10	1151	418741	5.35931e+06	5017.12	43559.1	-132	9.84062	12.225	3.72	8.22358	0.24	14.5763	25	2	0.0747708	gravel beach
211	5	0	2004221	2004	6	10	1151	456154	5.34986e+06	1116.46	15667.7	-98	9.68333	10.735	3.21523	11.9749	0.663	11.5755	28	3	0.0724463	rock
211	6	1	2004221	2004	6	10	1151	429386	5337051	1811.26	25166.7	-23	10.8975	11.425	36.4642	16.4825	1.721	4.25638	21	2	0.181439	beach with sand
212	1	0	2004221	2004	6	11	1205	454216	5.34117e+06	7656.07	6875.9	-155	10.5473	12.1293	2.33554	20.2468	1.161	12.9114	17	2	0.097456	rock
212	2	0	2004221	2004	6	11	1205	467560	5.33936e+06	7185.71	14102.6	-132	10.9405	12.115	1.62438	21.8865	0.623	14.978	59	3	0.0919461	rock
212	3	0	2004221	2004	6	11	1205	427200	5.34859e+06	10988.4	30728.7	-189	10.2182	11.52	2.74362	24.2717	0.213	9.98172	34	3	0.111015	beach with sand
212	4	0	2004221	2004	6	11	1205	449011	5.3522e+06	1111.59	18700.9	-108	10.1664	11.4925	3.65209	19.3077	0.3	6.23671	28	2	0.0684	rock
212	5	0	2004221	2004	6	11	1205	432867	5.33869e+06	4148	21978.6	-64	10.2944	11.3683	6.02736	29.3829	1.721	10.9065	23	2	0.170118	beach with sand
212	6	1	2004221	2004	6	11	1205	436606	5336379	2461.86	17917	-21	10.0825	11.2443	54.1041	23.8601	0.592	5.75709	23	1	0.173002	beach with sand
213	1	0	2004221	2004	6	12	1508	474659	5.34572e+06	14436.8	23259.3	-111	11.0385	12.1288	1.8274	4.58993	0.403	11.6317	75	4	0.0701218	rock
213	2	0	2004221	2004	6	12	1508	462307	5.35395e+06	1475.92	21186.3	-79	10.33	10.67	1.86931	3.76913	1.607	11.4587	67	3	0.0538074	rock
213	3	0	2004221	2004	6	12	1508	475712	5.33197e+06	2919.13	21436.7	-33	10.5558	11.85	45.6145	20.0404	0.742	14.2873	71	2	0.101158	beach with sand
213	4	0	2004221	2004	6	12	1508	421345	5.35072e+06	10081.1	36911.3	-189	10.3775	12.1342	1.47592	16.0105	0.198	13.6857	21	3	0.107357	beach with sand
213	5	0	2004221	2004	6	12	1508	435774	5.33604e+06	1616.52	18708	-14	10.1658	11.2671	21.3871	38.4672	0.592	5.69637	23	1	0.175972	beach with sand
213	6	1	2004221	2004	6	12	1508	433446	5334624	203.567	20957.6	-3	10.37	11.04	11.6258	19.7553	0.592	28.383	23	1	0.186217	beach with sand
214	1	0	2004221	2004	6	13	1338	416127	5.35658e+06	8595.72	44291.5	-157	9.94	11.645	2.4874	4.12815	0.24	13.7768	18	2	0.0868667	beach with sand
214	2	0	2004221	2004	6	13	1338	483182	5.33035e+06	264.466	29050.1	-5	10.685	10.78	34.9818	40.9872	1.008	34.7851	67	1	0.0999526	beach with sand
214	3	0	2004221	2004	6	13	1338	422611	5.35413e+06	7838.69	37471.2	-165	9.91375	12.3429	1.69955	2.99225	0.516	12.7876	34	3	0.09087	rock
214	4	0	2004221	2004	6	13	1338	465222	5.34046e+06	8553.77	12457.2	-137	10.9465	12.5581	1.82615	3.58257	0.623	14.6183	59	3	0.0912143	rock
214	5	0	2004221	2004	6	13	1338	454678	5.34303e+06	8100.83	8739.77	-168	10.6059	12.1558	2.29962	53.3176	0.713	12.7277	34	3	0.0904825	rock
214	6	1	2004221	2004	6	13	1338	437391	5334487	533.927	17011.1	-3	10.0775	11.285	70.4554	59.0681	0.35	36.2366	23	1	0.180104	gravel beach
215	1	0	2004221	2004	6	14	1932	444401	5.34718e+06	7456.6	16310.7	-188	10.4236	11.9708	2.15292	25.4001	0.397	12.0379	28	3	0.0892342	rock
215	2	0	2004221	2004	6	14	1932	406115	5.36926e+06	896.728	59620.1	-8	10.1433	10.69	20.6165	32.8115	0.867	6.5543	18	1	0.0512677	beach with sand
215	3	0	2004221	2004	6	14	1932	408045	5.36694e+06	2075.76	56699.3	-28	10.115	10.7975	12.8147	21.0655	0.953	14.8833	18	1	0.0561749	beach with sand
215	4	0	2004221	2004	6	14	1932	448368	5.34891e+06	3837.89	15815.2	-173	10.2337	11.541	3.15108	4.20433	0.823	10.2268	28	3	0.0788601	rock
215	5	0	2004221	2004	6	14	1932	466052	5.35399e+06	5145.98	22883.9	-95	10.2242	11.086	2.121	19.4408	1.607	11.3019	67	3	0.050622	rock
215	6	1	2004221	2004	6	14	1932	428270	5338670	3411.4	26495.2	-64	10.423	11.5014	17.8317	92.2831	1.721	7.84598	21	2	0.177694	rock
216	1	0	2004221	2004	6	15	1435	406868	5.35614e+06	9701.13	52314.5	-222	10.9	12.3925	10.8307	4.57255	0.307	6.72791	59	2	0.0922474	beach with sand
216	2	0	2004221	2004	6	15	1435	431259	5.34182e+06	6690.92	24336.1	-151	10.2719	11.3121	2.30382	28.3305	1.721	12.6901	21	2	0.152899	beach with sand
216	3	0	2004221	2004	6	15	1435	461071	5.33346e+06	1192.71	6720.94	-9	10.17	12.115	25.2263	35.2497	0.543	35.316	45	1	0.113813	beach with sand
216	4	0	2004221	2004	6	15	1435	474128	5.33242e+06	2945.33	19816	-38	11.1113	11.8857	9.76433	32.8097	0.742	14.3816	84	2	0.100943	beach with sand
216	5	0	2004221	2004	6	15	1435	464063	5.35704e+06	2105.54	24713.2	-79	9.85375	12.175	5.14838	27.1785	1.607	6.00609	67	3	0.040291	rock
216	6	1	2004221	2004	6	15	1435	434491	5335662	801.24	19957.1	-15	10.315	12.43	40.3468	56.7531	0.592	34.6928	23	1	0.180362	beach with sand
217	1	0	2004221	2004	6	16	1504	479266	5.35426e+06	6182.71	31891.2	-72	10.4146	11.6014	2.21806	4.67269	0.555	11.6936	59	4	0.0407214	rock
217	2	0	2004221	2004	6	16	1504	479825	5.34525e+06	13141.1	27685.7	-116	11.213	12.055	1.89879	6.46737	0.519	12.527	34	4	0.0639232	beach with sand
217	3	0	2004221	2004	6	16	1504	448608	5.34146e+06	6392.6	9215.47	-153	10.5723	11.9787	2.86617	6.0175	0.501	13.7863	23	2	0.109164	rock
217	4	0	2004221	2004	6	16	1504	476578	5.35137e+06	8859.39	27987.9	-93	10.64	11.6225	1.85038	5.30556	0.755	12.1591	59	4	0.0507081	rock
217	5	0	2004221	2004	6	16	1504	475679	5.33365e+06	4449.85	21287.9	-53	10.975	11.8157	4.283	30.0424	0.742	13.8838	71	2	0.0957772	beach with sand
217	6	1	2004221	2004	6	16	1504	439747	5334647	799.332	14658.3	-12	9.96	11.4983	10.9131	24.3714	0.35	36.2116	23	1	0.173432	beach with sand
218	1	0	2004221	2004	6	17	1515	415038	5.34293e+06	580.544	40299.3	-53	9.865	11.1983	42.234	39.101	0.178	0.0530514	21	1	0.160131	gravel beach
218	2	0	2004221	2004	6	17	1515	442109	5.34386e+06	9446.49	15577.9	-157	10.454	11.6656	17.4347	34.3979	0.938	10.3618	23	3	0.113684	beach with sand
218	3	0	2004221	2004	6	17	1515	487388	5.34516e+06	9472.15	34730.1	-132	11.4796	12.2491	1.83629	7.74571	0.403	10.4119	34	4	0.0521717	beach with sand
218	4	0	2004221	2004	6	17	1515	434526	5.34409e+06	9222.1	22159.5	-165	10.4055	11.64	1.9931	9.43117	0.241	9.49952	23	3	0.128148	beach with sand
218	5	0	2004221	2004	6	17	1515	479769	5.34145e+06	10455	26357.1	-96	10.8514	12.089	1.86036	7.68943	0.459	14.7494	34	3	0.0733933	beach with sand
218	6	1	2004221	2004	6	17	1515	451595	5335893	1770.36	3230.61	-83	10.2913	10.26	2.4158	16.7342	0.501	38.0267	17	2	0.12832	rock
219	1	0	2004221	2004	6	18	1354	413020	5.3653e+06	1935.84	51708.4	-18	10.1087	11.3167	15.2021	27.8485	0.552	15.2764	18	1	0.0600921	gravel beach
219	2	0	2004221	2004	6	18	1354	410800	5.34873e+06	3529.79	45928.6	-172	11.305	11.4975	39.5516	15.9812	0.178	9.63558	15	2	0.129525	rock
219	3	0	2004221	2004	6	18	1354	471349	5.33162e+06	1258.27	17157.3	-42	11.0425	11.7363	11.8181	30.3607	0.845	14.0647	84	1	0.106582	beach with sand
219	4	0	2004221	2004	6	18	1354	444089	5.33887e+06	4236.99	11281.5	-115	10.4183	11.8615	2.097	8.15077	0.456	13.5255	23	2	0.136413	rock
219	5	0	2004221	2004	6	18	1354	421208	5.35376e+06	8973.16	38481	-167	9.88714	12.0225	1.48582	5.817	0.198	13.2204	25	3	0.0943567	rock
219	6	1	2004221	2004	6	18	1354	438209	5335652	1154.18	16249	-13	10.041	11.2043	48.1518	26.5191	0.35	34.7736	23	1	0.1727	beach with sand
220	1	0	2004221	2004	6	19	1340	408662	5.36285e+06	5448.44	53923.1	-158	10.9608	11.3725	65.5999	29.7688	0.607	15.0321	18	2	0.0679695	gravel beach
220	2	0	2004221	2004	6	19	1340	402417	5.3617e+06	9244.73	58764.6	-193	10.9486	12.5133	45.3803	4.49389	0.474	14.5448	18	2	0.0750721	beach with sand
220	3	0	2004221	2004	6	19	1340	400058	5.35179e+06	2768.47	57090.2	-74	10.6914	11.675	34.4952	32.3485	0.692	9.79944	21	2	0.105376	beach with sand
220	4	0	2004221	2004	6	19	1340	479316	5.34264e+06	11588.9	26275.8	-118	11.2783	12.0286	1.72529	10.7146	0.624	14.3993	34	3	0.0720589	beach with sand
220	5	0	2004221	2004	6	19	1340	419591	5.35909e+06	4930.01	42740.6	-127	9.89563	11.904	2.69167	13.8901	0.24	14.8622	25	2	0.0748138	gravel beach
220	6	1	2004221	2004	6	19	1340	435451	5334725	468.819	18954.9	-2	9.8825	11.285	70.4554	66.8615	0.592	34.6928	23	1	0.182343	beach with sand
221	1	0	2004221	2004	6	20	1435	453556	5.35373e+06	30.8633	19461.1	-1	9.93	10.785	2.43	5.728	0.3	33.3296	34	1	0.0612544	beach with sand
221	2	0	2004221	2004	6	20	1435	423387	5.34075e+06	3892.87	31679.6	-141	10.3464	11.6556	3.30792	7.3717	0.445	9.02624	21	2	0.169343	rock
221	3	0	2004221	2004	6	20	1435	421171	5.34932e+06	8732.2	36467.8	-197	10.4531	12.0579	2.06633	10.0928	0.205	9.68978	21	2	0.114545	beach with sand
221	4	0	2004221	2004	6	20	1435	425454	5.34292e+06	6864.01	30206.7	-139	10.3694	11.515	26.0456	73.7031	0.495	9.92813	21	2	0.151479	tidal flat or veg
221	5	0	2004221	2004	6	20	1435	413655	5.3465e+06	2975.78	42534.6	-166	10.3456	12.1542	8.21455	24.7174	0.178	9.18323	15	2	0.141492	gravel beach
221	6	1	2004221	2004	6	20	1435	436637	5337305	3141.98	18017.7	-42	10.4406	11.3567	11.3962	9.53673	0.592	13.0199	23	2	0.169127	beach with sand
223	1	0	2004233	2004	6	17	1352	420654	5.35623e+06	7470.25	40525.7	-166	9.93571	11.786	2.41267	4.52586	0.24	14.0947	25	2	0.0848435	gravel beach
223	2	0	2004233	2004	6	17	1352	442580	5.35316e+06	3656.78	21833.4	-139	10.3075	11.31	2.31908	39.3676	0.259	16.1641	54	3	0.0733072	gravel beach
223	3	0	2004233	2004	6	17	1352	437962	5.33887e+06	4367.36	17861.6	-85	10.3775	11.5056	3.34455	36.6015	0.35	13.5255	23	2	0.156257	beach with sand
223	4	0	2004233	2004	6	17	1352	483646	5.33735e+06	4843.92	28186.7	-131	10.9278	11.955	2.63315	4.44108	0.341	11.0608	34	3	0.0772674	beach with sand
223	5	0	2004233	2004	6	17	1352	422924	5.35797e+06	4841.37	39547.1	-123	9.93944	12.36	2.00727	11.1868	0.516	15.1794	25	2	0.0762774	rock
223	6	1	2004233	2004	6	17	1352	440225	5334889	1001.72	15306.1	-17	10.1207	11.2067	11.0977	79.8401	0.35	36.2116	23	1	0.17128	beach with sand
224	1	0	2004233	2004	6	18	1241	487993	5.34236e+06	6611.56	33179.6	-152	10.7835	12.2295	2.55153	6.72871	0.403	10.7617	34	4	0.0567776	beach with sand
224	2	0	2004233	2004	6	18	1241	493057	5.33793e+06	1215.63	37614.6	-95	10.2762	11.475	3.11064	9.24753	0.277	12.8241	39	3	0.0582842	beach with sand
224	3	0	2004233	2004	6	18	1241	495182	5.36762e+06	1058.73	50996.4	-168	10.4117	10.43	3.93992	26.9942	0.453	10.3964	28	3	0.0229435	gravel beach
224	4	0	2004233	2004	6	18	1241	461150	5.34598e+06	5117.68	11839.6	-185	10.3782	11.688	1.80843	7.98357	0.525	10.9725	28	3	0.0774396	rock
224	5	0	2004233	2004	6	18	1241	482308	5.33599e+06	5014.57	26795.2	-83	11.3383	12.3505	2.50208	5.01658	0.459	13.4421	67	3	0.0830356	beach with sand
224	6	1	2004233	2004	6	18	1241	480420	5334795	5333.6	24916	-55	10.6256	11.8825	2.26517	14.5864	0.459	9.8218	67	2	0.0879859	beach with sand
225	1	0	2004233	2004	6	19	1345	441836	5.34068e+06	6408.36	14603.5	-141	10.4089	11.7464	1.867	16.3846	0.456	10.9794	23	2	0.133313	beach with sand
225	2	0	2004233	2004	6	19	1345	412301	5.35212e+06	7227.8	46275.5	-203	10.428	11.6075	2.41655	3.48036	0.29	5.73403	15	2	0.110456	rock
225	3	0	2004233	2004	6	19	1345	408637	5.34787e+06	1752.55	48467.3	-149	10.9133	11.7925	22.1305	22.8628	0.287	8.72847	35	2	0.13284	rock
225	4	0	2004233	2004	6	19	1345	408275	5.35524e+06	8853.7	51171.3	-218	10.642	12.729	17.9767	12.8461	0.307	6.76485	59	2	0.0958202	beach with sand
225	5	0	2004233	2004	6	19	1345	453759	5.34778e+06	4018.8	12335.3	-182	10.12	11.365	2.43414	11.7603	0.663	10.8641	34	3	0.0780423	rock
225	6	1	2004233	2004	6	19	1345	440867	5335068	1145.98	14657.5	-19	10.1207	11.2067	11.0977	79.8401	0.35	37.8863	23	1	0.168051	beach with sand
226	1	0	2004233	2004	6	20	1447	442341	5.3399e+06	5518.27	13867.5	-127	10.4239	11.7564	2.45282	19.0359	0.456	14.4497	23	2	0.136197	beach with sand
226	2	0	2004233	2004	6	20	1447	399356	5.37318e+06	586.581	67589.5	-43	10.04	11.035	155.109	90.679	0.576	37.8368	12	1	0.0472644	rock
226	3	0	2004233	2004	6	20	1447	466618	5.34044e+06	8310.65	12122	-133	11.041	12.3072	1.76486	21.2836	0.623	14.485	59	3	0.0900951	rock
226	4	0	2004233	2004	6	20	1447	447688	5.35232e+06	1637.03	18489.8	-132	10.2137	10.765	3.9963	29.8933	0.3	13.5666	48	3	0.0690457	rock
226	5	0	2004233	2004	6	20	1447	385451	5.36457e+06	5649.61	75831.2	-217	10.9461	12.3472	11.9704	5.674	0.416	8.32701	37	3	0.0619861	rock
226	6	1	2004233	2004	6	20	1447	421425	5337772	370.566	34162.2	-7	10.455	11.375	33.7512	47.7974	0.445	32.222	15	1	0.181869	rock
227	1	0	2004233	2004	6	21	1502	372085	5.35265e+06	3522.72	85161.9	-37	12.024	13.4913	24.3529	22.8096	0.484	12.0296	34	4	0.0582411	rock
227	2	0	2004233	2004	6	21	1502	419147	5.34436e+06	3404.15	37418	-145	10.5272	11.632	4.16955	15.7322	0.205	9.82438	21	2	0.146873	beach with sand
227	3	0	2004233	2004	6	21	1502	373021	5.34905e+06	1850.25	83589.5	-27	12.345	13.96	34.9377	69.6702	0.804	12.488	34	4	0.0662477	rock
227	4	0	2004233	2004	6	21	1502	440755	5.33533e+06	1404.66	14763	-18	10.1207	11.2067	11.0977	79.8401	0.35	37.8863	23	1	0.167147	beach with sand
227	5	0	2004233	2004	6	21	1502	422107	5.35158e+06	10288.6	37048	-185	10.1694	12.2358	13.5932	3.39736	0.296	12.9757	21	3	0.102234	rock
227	6	1	2004233	2004	6	21	1502	405619	5349716	3463.59	51864	-157	10.5292	11.9131	16.6749	41.2457	0.232	9.47717	59	2	0.120486	rock
231	1	0	2004263	2004	6	18	1315	423894	5.35155e+06	9599.89	23758.7	-188	10.27	12.0483	4.26131	3.44215	0.296	13.0429	34	3	0.0999957	rock
231	2	0	2004263	2004	6	18	1315	435732	5.35127e+06	6033.27	15123.7	-181	10.1	11.451	1.79825	3.99407	0.306	15.6136	34	3	0.0888038	rock
231	3	0	2004263	2004	6	18	1315	465940	5.34769e+06	6829.49	24112.5	-146	10.3867	12.2883	1.68287	9.893	0.343	13.5238	67	4	0.0700357	rock
231	4	0	2004263	2004	6	18	1315	485444	5.35048e+06	12550.8	43469.9	-106	10.6555	11.8783	1.91367	4.63869	0.375	13.6943	59	4	0.0454565	rock
231	5	0	2004263	2004	6	18	1315	420758	5.34435e+06	4266.74	23684.7	-155	10.4483	11.5758	3.2475	30.3155	0.495	9.75798	21	2	0.144893	beach with sand
231	6	1	2004263	2004	6	18	1315	446484	5334920	525.051	4472.2	-9	10.0912	11.2038	30.5203	44.5774	0.501	0.250758	23	1	0.148207	beach with sand
232	1	0	2004263	2004	6	19	1314	471257	5.34523e+06	12668.5	28402.6	-113	10.7483	11.8686	1.67338	38.6675	0.403	13.7573	67	3	0.0723172	rock
232	2	0	2004263	2004	6	19	1314	424492	5.33815e+06	2003.67	19194.8	-20	10.9217	11.6257	63.8993	6.84309	0.445	4.2458	21	1	0.181439	tidal flat or veg
232	3	0	2004263	2004	6	19	1314	424162	5.35319e+06	7965.69	24489.6	-168	10.2761	12.2571	2.799	3.976	0.296	12.7156	34	3	0.0927209	rock
232	4	0	2004263	2004	6	19	1314	475337	5.35064e+06	9769.08	33934.9	-96	10.6485	11.365	2.06031	19.559	0.755	12.2927	59	4	0.0544961	rock
232	5	0	2004263	2004	6	19	1314	470349	5.35794e+06	4304.03	33050.6	-81	10.2058	11.2525	2.61706	12.7367	0.247	12.0456	75	3	0.0332315	gravel beach
232	6	1	2004263	2004	6	19	1314	447578	5.3352e+06	85.5709	5045.45	-10	10.1429	10.97	26.02	44.3624	0.501	0.251834	23	1	0.141922	rock
233	1	0	2004263	2004	6	20	1417	440395	5.34114e+06	6865.85	4274.66	-149	10.3439	11.6845	2.70733	29.4309	0.35	10.3201	23	2	0.134691	beach with sand
233	2	0	2004263	2004	6	20	1417	422479	5.36078e+06	2714.65	30826	-70	9.836	11.1425	7.22325	19.2009	0.516	15.0755	25	2	0.0677112	beach with sand
233	3	0	2004263	2004	6	20	1417	411106	5.34819e+06	3222.84	34015.9	-165	11.305	11.4975	39.5516	15.9812	0.178	9.29934	15	2	0.13284	rock
233	4	0	2004263	2004	6	20	1417	410937	5.35309e+06	7434.7	35886.7	-210	10.5561	12.2275	13.9403	16.8406	0.29	5.63438	15	2	0.10529	rock
233	5	0	2004263	2004	6	20	1417	435085	5.34023e+06	5379.29	8790.93	-115	10.3669	11.2637	3.3197	27.6845	0.592	11.047	23	2	0.155568	beach with sand
233	6	1	2004263	2004	6	20	1417	449172	5335204	486.055	6353.96	-53	10.0342	10.85	10.5241	15.2988	0.501	0.254307	17	1	0.136929	rock
234	1	0	2004263	2004	6	21	1425	466676	5.35047e+06	6592.77	25962.2	-123	10.345	11.9337	1.64153	3.19453	0.4	12.241	67	3	0.0612544	rock
234	2	0	2004263	2004	6	21	1425	484874	5.36258e+06	1733.31	47757.6	-54	10.1612	11.4064	2.6372	7.15639	0.407	13.9284	59	3	0.024321	rock
234	3	0	2004263	2004	6	21	1425	464151	5.36013e+06	196.677	29842.6	-2	10.5025	10.88	2.60857	14.0275	2.298	38.5567	59	3	0.0312513	rock
234	4	0	2004263	2004	6	21	1425	474890	5.35588e+06	5002.58	35761.2	-47	10.2088	11.639	2.0514	4.94624	0.744	11.6984	75	3	0.0388274	rock
234	5	0	2004263	2004	6	21	1425	427493	5.33704e+06	1841.5	16249.8	-23	10.195	11.36	20.0059	8.23787	1.721	27.9591	21	1	0.184021	beach with sand
234	6	1	2004263	2004	6	21	1425	447408	5336486	1288.1	4189.85	-84	10.1429	10.97	26.02	44.3624	0.501	10.1922	23	2	0.136499	rock
235	1	0	2004263	2004	6	22	1423	486378	5.35122e+06	12368	44572.6	-112	10.8042	12.025	1.68044	3.53981	0.375	12.9773	59	4	0.0439068	beach with sand
235	2	0	2004263	2004	6	22	1423	450784	5.34261e+06	8016.17	8250.35	-160	10.6364	12.185	2.32215	24.8644	0.76	13.9537	17	2	0.0988335	rock
235	3	0	2004263	2004	6	22	1423	454596	5.34108e+06	7738.45	11233.4	-154	10.5473	12.1293	2.33554	20.2468	1.161	13.125	17	2	0.0976282	rock
235	4	0	2004263	2004	6	22	1423	482196	5.35265e+06	8884.43	41060.7	-88	10.4982	11.716	1.97144	2.85987	0.408	12.146	59	4	0.0425294	rock
235	5	0	2004263	2004	6	22	1423	428098	5.34828e+06	10932	18449.8	-188	10.2182	11.52	2.74362	24.2717	0.213	9.78194	34	3	0.112092	beach with sand
235	6	1	2004263	2004	6	22	1423	446224	5335756	916.607	3671.46	-32	10.0912	11.2038	30.5203	44.5774	0.501	0.250758	23	1	0.145108	rock
236	1	0	2004263	2004	6	23	1857	433636	5.35601e+06	2920.54	20266	-127	9.907	12.09	3.58645	56.3558	0.134	14.8746	34	3	0.0725754	beach with sand
236	2	0	2004263	2004	6	23	1857	470750	5.34799e+06	11121.8	28712.3	-126	10.5231	11.9025	1.79775	15.0203	0.494	13.8436	67	4	0.0669795	rock
236	3	0	2004263	2004	6	23	1857	474523	5.35384e+06	6983.44	34484.4	-52	10.3583	11.7081	3.314	8.6686	0.755	11.2606	75	4	0.0448108	rock
236	4	0	2004263	2004	6	23	1857	493126	5.34769e+06	10838	50305.4	-80	10.5377	12.2079	2.48969	12.5983	0.296	11.0868	34	4	0.0459731	beach with sand
236	5	0	2004263	2004	6	23	1857	425162	5.35159e+06	9155.94	22735	-184	10.2636	11.8433	2.0455	10.868	0.296	12.8934	34	3	0.0972408	gravel beach
236	6	1	2004263	2004	6	23	1857	454695	5333614	1751.59	12008.4	-31	9.955	11.515	11.5766	18.5167	0.124	44.9047	17	1	0.128966	beach with sand
237	1	0	2004263	2004	6	25	1100	422119	5.3455e+06	6020.93	22702.4	-171	10.4311	11.6471	2.21817	44.8361	0.495	9.67703	21	2	0.136111	beach with sand
237	2	0	2004263	2004	6	25	1100	478439	5.35095e+06	9281.62	36946.9	-94	10.7582	11.7546	1.72844	4.8654	0.755	13.0132	59	4	0.0498472	rock
237	3	0	2004263	2004	6	25	1100	419458	5.36224e+06	2095.33	33987	-29	9.86	11.015	10.1549	27.3711	0.676	14.8883	25	2	0.0654729	gravel beach
237	4	0	2004263	2004	6	25	1100	487682	5.34106e+06	5430.68	44076.5	-146	10.7485	11.9889	2.63447	4.65779	0.36	10.9303	34	3	0.0588868	beach with sand
237	5	0	2004263	2004	6	25	1100	483710	5.35198e+06	10302.6	42261.9	-102	10.5539	11.8413	1.98638	3.5766	0.375	13.3288	59	4	0.0433903	rock
237	6	1	2004263	2004	6	25	1100	446942	5335286	322.402	4511.64	-13	10.1429	10.97	26.02	44.3624	0.501	0.250758	23	1	0.14429	rock
238	1	0	2004263	2004	6	26	1517	489343	5.33606e+06	171.732	45718.6	-3	10.8406	11.6463	4.79113	7.25179	0.36	5.45488	34	3	0.0677543	beach with sand
238	2	0	2004263	2004	6	26	1517	467564	5.33996e+06	7777.75	23929.5	-131	11.041	12.3072	1.76486	21.2836	0.623	14.978	59	3	0.0901382	rock
238	3	0	2004263	2004	6	26	1517	461947	5.35329e+06	1512.61	23559.8	-84	10.1361	10.67	7.80307	6.20575	0.279	11.4587	67	3	0.0570789	rock
238	4	0	2004263	2004	6	26	1517	441558	5.34775e+06	8442.5	9582.34	-177	10.06	11.6507	1.65131	10.8657	0.397	11.9294	34	3	0.0915156	rock
238	5	0	2004263	2004	6	26	1517	469218	5.34136e+06	9204.39	25703.5	-126	10.82	12.0494	2.12036	20.1492	0.373	13.9778	59	3	0.082433	rock
238	6	1	2004263	2004	6	26	1517	447787	5335093	33.2957	5274.05	-10	10.1429	10.97	26.02	44.3624	0.501	0.251834	23	1	0.141535	rock
239	1	0	2004263	2004	6	27	1053	443803	5.34105e+06	6408.14	2645.38	-143	10.472	11.9595	1.92167	35.968	0.456	10.3954	23	2	0.124747	rock
239	2	0	2004263	2004	6	27	1053	448424	5.34371e+06	8238.82	7113.67	-170	10.62	11.9493	2.42008	10.3808	0.938	13.9434	28	3	0.0998235	rock
239	3	0	2004263	2004	6	27	1053	471922	5.34919e+06	11978.9	30224.3	-120	10.5815	11.5364	1.646	18.2574	0.515	13.4201	81	4	0.0619861	rock
239	4	0	2004263	2004	6	27	1053	444794	5.34362e+06	8740.95	5327.5	-166	10.546	11.9767	2.02558	31.483	0.938	10.5346	23	3	0.109337	rock
239	5	0	2004263	2004	6	27	1053	418728	5.34783e+06	6530.67	26674.5	-187	10.3694	11.9033	3.24531	27.5123	0.205	9.63673	21	2	0.126211	beach with sand
239	6	1	2004263	2004	6	27	1053	446384	5335168	556.41	4216.89	-12	10.0912	11.2038	30.5203	44.5774	0.501	0.250758	23	1	0.147518	rock
240	1	0	2004263	2004	6	28	948	426345	5.34216e+06	6249.14	17741.2	-113	10.2867	11.535	7.74642	27.928	1.721	9.88695	21	2	0.157936	beach with sand
240	2	0	2004263	2004	6	28	948	480628	5.35189e+06	8868.5	39326.8	-101	10.6311	11.6744	2.05062	4.91487	0.408	11.3795	59	4	0.0448108	rock
240	3	0	2004263	2004	6	28	948	415794	5.34245e+06	546.84	28182.9	-40	10.415	11.2337	17.6837	39.2643	0.178	0.0530514	21	1	0.162154	beach with sand
240	4	0	2004263	2004	6	28	948	454419	5.3501e+06	1681.33	15875.3	-129	9.96833	10.82	4.33792	51.1067	0.663	10.8577	34	2	0.0724033	rock
240	5	0	2004263	2004	6	28	948	442780	5.3523e+06	4327.17	13925.4	-160	10.3075	11.31	2.31908	39.3676	0.259	15.9052	54	3	0.075933	gravel beach
240	6	1	2004263	2004	6	28	948	446894	5336769	1613.7	3603.33	-92	10.1429	10.97	26.02	44.3624	0.501	42.1364	23	2	0.137015	rock
241	1	0	2004263	2004	6	29	1140	448309	5.34853e+06	4191.24	11127.4	-174	10.251	11.7521	2.16546	16.9745	0.823	10.2268	28	3	0.0802807	rock
241	2	0	2004263	2004	6	29	1140	440760	5.34773e+06	8719.32	9767.31	-180	10.1055	11.6114	1.59685	11.2828	0.397	12.2987	34	3	0.092764	rock
241	3	0	2004263	2004	6	29	1140	465614	5.35626e+06	3153.25	28278.1	-85	10.1638	11.7338	2.78114	12.1884	1.607	5.70654	67	3	0.0422281	rock
241	4	0	2004263	2004	6	29	1140	423372	5.35235e+06	9041.17	24639.9	-182	10.275	12.079	8.04392	4.82142	0.296	12.7543	34	3	0.0973268	rock
241	5	0	2004263	2004	6	29	1140	485195	5.35833e+06	5315.29	46042.7	-67	10.3127	11.5141	2.111	7.37959	0.407	12.1281	59	3	0.0325858	gravel beach
241	6	1	2004263	2004	6	29	1140	447209	5335067	65.3172	4856.01	-1	10.1429	10.97	26.02	44.3624	0.501	0.251834	23	1	0.144032	rock
242	1	0	2004263	2004	6	30	1345	462201	5.34947e+06	2743.3	21571.4	-77	9.957	10.66	6.83853	4.81429	0.753	12.7068	28	3	0.0684861	rock
242	2	0	2004263	2004	6	30	1345	419212	5.35962e+06	4541.73	32388.2	-121	9.835	11.886	3.598	23.8563	0.24	14.8622	25	2	0.0735224	gravel beach
242	3	0	2004263	2004	6	30	1345	411449	5.36271e+06	4774.46	40368.1	-123	10.8925	11.325	57.6406	16.8816	0.552	15.0713	18	2	0.0674099	gravel beach
242	4	0	2004263	2004	6	30	1345	480338	5.34147e+06	10047.2	36780.5	-101	11.0837	12.01	1.88829	4.671	0.459	14.7494	34	3	0.0724033	beach with sand
242	5	0	2004263	2004	6	30	1345	469993	5.33802e+06	5916.07	26310.9	-128	11.2278	12.328	2.00892	12.2066	0.373	14.1719	65	2	0.0921183	rock
242	6	1	2004263	2004	6	30	1345	446868	5336151	1034.83	3901.99	-67	10.1429	10.97	26.02	44.3624	0.501	0.250758	23	2	0.140201	rock
243	1	0	2004263	2004	7	2	1448	427665	5.35747e+06	2895.59	24902.1	-110	11.865	12.9235	28.5865	6.8921	0.165	15.477	34	2	0.0741251	rock
243	2	0	2004263	2004	7	2	1448	431887	5.35781e+06	761.362	22704.5	-94	11.925	12.4244	51.8859	36.447	0.199	14.7114	34	2	0.0683569	beach with sand
243	3	0	2004263	2004	7	2	1448	476143	5.35793e+06	2599.44	37875.6	-100	11.5239	12.5212	9.32588	25.4107	0.411	5.87536	59	3	0.0329732	rock
243	4	0	2004263	2004	7	2	1448	412940	5.34765e+06	3650.36	32105.1	-173	11.695	13.0836	52.7521	40.4862	0.338	9.63874	15	2	0.135982	gravel beach
243	5	0	2004263	2004	7	2	1448	468629	5.36067e+06	2271.5	33436.8	-51	11.5	12.7762	43.0747	53.6651	0.237	6.78903	75	1	0.0266024	gravel beach
243	6	1	2004263	2004	7	2	1448	446421	5334735	427.527	4580.02	-4	11.2038	12.255	15.2304	47.63	0.461	0.250758	23	1	0.149326	beach with sand
244	1	0	2004263	2004	7	3	1512	434358	5.35812e+06	1010.79	21804.8	-29	11.285	13.4725	23.0725	66.717	0.17	6.35769	34	3	0.0643106	beach with sand
244	2	0	2004263	2004	7	3	1512	454429	5.33337e+06	1484.13	11866.1	-23	11.515	12.9387	18.5167	43.4056	0.3	37.174	17	1	0.130558	beach with sand
244	3	0	2004263	2004	7	3	1512	423586	5.34137e+06	4515.46	20316	-136	11.615	13.3806	44.9381	53.2557	0.302	9.16374	21	2	0.165296	rock
244	4	0	2004263	2004	7	3	1512	425686	5.34132e+06	5353.1	18233.3	-110	11.515	13.2372	73.7031	52.8261	3.07	9.30271	21	2	0.165899	tidal flat or veg
244	5	0	2004263	2004	7	3	1512	430832	5.34901e+06	9605.14	16660.4	-178	11.5394	12.8585	3.76458	4.51938	0.596	9.74778	34	3	0.103353	beach with sand
244	6	1	2004263	2004	7	3	1512	446443	5334889	477.552	4471.01	-7	11.2038	12.3167	44.5774	53.1239	0.461	0.250758	23	1	0.148379	beach with sand
245	1	0	2004263	2004	7	4	1039	405646	5.35527e+06	8519.02	41607.4	-221	12.465	12.7175	8.89636	7.59389	0.261	7.98055	59	2	0.0958202	rock
245	2	0	2004263	2004	7	4	1039	425242	5.36014e+06	1783.74	28502.6	-21	11.3267	13.068	22.7322	60.0259	0.165	15.0029	20	2	0.067453	rock
245	3	0	2004263	2004	7	4	1039	445985	5.33698e+06	2068.78	2707.14	-87	11.2038	12.3167	44.5774	53.1239	0.461	41.5255	23	2	0.13934	rock
245	4	0	2004263	2004	7	4	1039	416225	5.36439e+06	1614.36	37802.6	-34	10.4775	12.1808	45.4776	6.3105	0.17	6.06413	18	1	0.0610391	gravel beach
245	5	0	2004263	2004	7	4	1039	411269	5.35687e+06	10281.1	37302.6	-182	11.9675	12.7095	13.2409	6.47158	0.185	10.0176	18	2	0.0877707	beach with sand
245	6	1	2004263	2004	7	4	1039	446774	5334917	510.945	4661.44	-9	10.97	12.3956	44.3624	34.5198	0.461	0.250758	23	1	0.146916	rock
246	1	0	2004263	2004	7	5	1447	465391	5.35966e+06	721.196	30378.1	-30	11.28	12.67	13.2746	33.9061	0.288	39.0901	78	3	0.031854	rock
246	2	0	2004263	2004	7	5	1447	464209	5.34938e+06	4499.83	23274.6	-104	10.9633	12.551	2.86857	25.8439	0.369	11.6586	67	3	0.0663338	rock
246	3	0	2004263	2004	7	5	1447	396596	5.35281e+06	2580.46	49240.7	-54	11.6515	13.2436	68.6172	16.2596	0.14	9.10534	21	2	0.0974129	beach with sand
246	4	0	2004263	2004	7	5	1447	423869	5.36186e+06	1304.36	30705.4	-14	11.07	13.37	58.2679	45.0053	0.165	6.5017	25	2	0.0636649	beach with sand
246	5	0	2004263	2004	7	5	1447	419947	5.34866e+06	7655.31	25855.1	-199	11.764	13.1345	28.3692	32.8919	0.273	9.55787	21	2	0.119883	beach with sand
246	6	1	2004263	2004	7	5	1447	438490	5334877	341.634	6281.4	-9	11.2043	12.5007	26.5191	45.6737	1.545	36.4168	23	1	0.175757	beach with sand
248	1	0	2004263	2004	7	7	1639	448418	5.34624e+06	5967.23	9152.31	-185	12.215	13.6082	30.4213	8.54237	0.651	9.92426	28	3	0.088072	rock
248	2	0	2004263	2004	7	7	1639	434551	5.35864e+06	461.551	22195.7	-12	11.285	13.4725	23.0725	66.717	0.17	6.35769	34	3	0.0621153	beach with sand
248	3	0	2004263	2004	7	7	1639	453687	5.34315e+06	8266.96	11069.1	-168	12.1558	13.3469	53.3176	4.53605	0.327	12.68	34	3	0.0913865	rock
248	4	0	2004263	2004	7	7	1639	417657	5.35203e+06	9765.79	29375.5	-185	12.4017	13.1532	14.0139	15.6189	0.391	11.8693	15	2	0.105376	gravel beach
248	5	0	2004263	2004	7	7	1639	429034	5.34725e+06	11649.9	17111.3	-189	11.5556	12.7986	23.0467	6.6438	0.387	9.50282	21	3	0.116956	beach with sand
248	6	1	2004263	2004	7	7	1639	440105	5335292	1411.87	4746.14	-18	11.2067	12.4063	79.8401	81.4471	1.545	36.2116	23	1	0.169257	beach with sand
249	1	0	2004263	2004	7	10	1727	477740	5.34009e+06	10347.8	34096.3	-80	12.241	13.4643	16.3612	3.24816	0.34	15.2493	67	3	0.0775688	beach with sand
249	2	0	2004263	2004	7	10	1727	437968	5.33982e+06	5312.31	5888.74	-126	11.5806	12.6292	7.97058	12.7279	1.545	14.2379	23	2	0.150273	beach with sand
249	3	0	2004263	2004	7	10	1727	438770	5.34051e+06	5981.61	5345.99	-148	11.6056	12.55	37.0883	36.3764	1.545	10.8936	23	2	0.143257	beach with sand
249	4	0	2004263	2004	7	10	1727	426763	5.33845e+06	2708.88	16921.9	-44	11.4994	13.4681	55.3933	22.1104	3.07	7.83896	21	2	0.180319	beach with sand
249	5	0	2004263	2004	7	10	1727	473041	5.35132e+06	9828.76	32070.7	-92	11.6433	13.2842	4.61594	21.9934	0.369	12.3854	81	4	0.0536783	rock
249	6	1	2004263	2004	7	10	1727	437941	5335655	1227.15	6369.66	-13	11.2043	12.5007	26.5191	45.6737	1.545	34.7736	23	1	0.173561	beach with sand
250	1	0	2004263	2004	7	11	1059	429742	5.33579e+06	544.815	14185.5	-4	10.845	12.9583	28.5695	49.6128	3.07	28.6305	21	1	0.185786	beach with sand
250	2	0	2004263	2004	7	11	1059	415588	5.36409e+06	2073.21	38062.8	-53	10.4775	12.1808	45.4776	6.3105	0.17	14.4475	18	2	0.0619431	gravel beach
250	3	0	2004263	2004	7	11	1059	435030	5.35268e+06	5411.95	16694	-173	11.725	12.3942	7.127	20.6498	0.358	15.6599	34	3	0.0848005	rock
250	4	0	2004263	2004	7	11	1059	420179	5.35756e+06	6288.48	30319.9	-157	11.849	12.9023	6.02464	9.367	0.475	14.5925	25	2	0.0801515	gravel beach
250	5	0	2004263	2004	7	11	1059	444781	5.33509e+06	624.343	3495.97	-36	11.2038	12.57	42.4051	43.5412	1.088	0.246856	23	1	0.153932	rock
250	6	1	2004263	2004	7	11	1059	439568	5335267	1185.72	5178.38	-16	11.2575	12.3713	65.9271	59.7544	1.545	36.2116	23	1	0.170892	beach with sand
251	1	0	2004263	2004	7	12	1035	406733	5.35503e+06	8600.21	40519.3	-219	12.5425	12.845	4.91673	4.63342	0.429	6.66507	59	2	0.0963368	beach with sand
251	2	0	2004263	2004	7	12	1035	420618	5.3531e+06	9855.97	27350.5	-178	11.7179	13.295	15.7205	2.13947	0.417	13.2733	25	3	0.0980156	rock
251	3	0	2004263	2004	7	12	1035	474475	5.34717e+06	13350.1	32011.7	-96	11.5922	13.435	6.77131	14.7357	0.36	11.9582	75	4	0.0664629	rock
251	4	0	2004263	2004	7	12	1035	439637	5.34011e+06	5686.13	4390.91	-144	11.6056	12.55	37.0883	36.3764	1.545	11.058	23	2	0.142956	beach with sand
251	5	0	2004263	2004	7	12	1035	420741	5.3525e+06	10251.5	26925.6	-179	11.7179	13.295	15.7205	2.13947	0.417	13.2733	25	3	0.0998666	rock
251	6	1	2004263	2004	7	12	1035	438472	5335093	558.225	6177.75	-11	11.2043	12.5007	26.5191	45.6737	1.545	36.4168	23	1	0.174896	beach with sand
252	1	0	2004263	2004	7	14	1742	415504	5.36062e+06	5050.44	35880.6	-130	11.494	12.6167	25.9471	22.6256	0.475	14.6987	18	2	0.072188	rock
252	2	0	2004263	2004	7	14	1742	448151	5.34161e+06	6459.68	5492.85	-153	11.9787	12.8191	6.0175	19.2498	0.461	13.7863	23	2	0.109681	rock
252	3	0	2004263	2004	7	14	1742	416549	5.34544e+06	3487.89	28032.1	-166	12.2714	13.183	28.5987	33.3276	0.17	9.78599	21	2	0.143042	beach with sand
252	4	0	2004263	2004	7	14	1742	413249	5.35045e+06	6299.01	32730.4	-198	12.224	13.2023	13.7086	14.7101	0.274	5.99678	15	2	0.119065	beach with sand
252	5	0	2004263	2004	7	14	1742	409520	5.35177e+06	5716.82	36684.7	-211	12.2292	12.985	25.3893	4.416	0.274	6.09283	35	2	0.112996	rock
252	6	1	2004263	2004	7	14	1742	444997	5334934	365.723	3713.49	-22	11.2038	12.57	42.4051	43.5412	0.461	0.246856	23	1	0.154147	rock
253	1	0	2004263	2004	7	15	1618	465989	5.33818e+06	6170.63	22304.9	-133	12.3611	13.2471	12.1641	7.21216	0.596	12.2384	59	2	0.0968103	rock
253	2	0	2004263	2004	7	15	1618	447872	5.33529e+06	235.661	5223.32	-8	10.85	12.28	18.9966	44.5151	0.461	0.251834	23	1	0.140545	rock
253	3	0	2004263	2004	7	15	1618	428953	5.34942e+06	9573.83	18395.5	-179	11.4488	12.9759	21.5401	13.0607	0.387	9.81925	34	3	0.103956	beach with sand
253	4	0	2004263	2004	7	15	1618	406380	5.35983e+06	9165.06	43020.4	-187	12.3983	12.9283	4.0398	20.134	0.429	10.8788	18	2	0.0800224	gravel beach
253	5	0	2004263	2004	7	15	1618	473819	5.33802e+06	7071.15	30136.3	-107	12.1389	13.3492	4.70838	10.147	0.34	13.5038	65	3	0.084327	beach with sand
253	6	1	2004263	2004	7	15	1618	440054	5336311	2333.96	4193.04	-34	11.2067	12.4063	79.8401	81.4471	1.545	12.815	23	2	0.163962	beach with sand
254	1	0	2004263	2004	7	17	1338	402489	5.35577e+06	7390.94	44706.8	-206	12.0681	12.9238	11.3383	4.98256	0.261	8.02808	59	2	0.0931514	beach with sand
254	2	0	2004263	2004	7	17	1338	424366	5.34913e+06	10250.2	22092.5	-194	11.7575	12.8965	32.9807	21.9833	0.382	9.80703	21	3	0.110757	beach with sand
254	3	0	2004263	2004	7	17	1338	473899	5.34512e+06	13638.4	30951.1	-104	11.8864	13.1838	6.21533	3.72105	0.409	13.4579	65	3	0.0718437	rock
254	4	0	2004263	2004	7	17	1338	430486	5.33814e+06	2927.77	13201.9	-32	11.345	12.6858	24.369	27.0028	3.07	4.19128	21	2	0.176015	beach with sand
254	5	0	2004263	2004	7	17	1338	416167	5.34731e+06	4921.84	28922.4	-188	12.1064	13.05	38.2188	20.5529	0.338	9.6903	15	2	0.133098	gravel beach
254	6	1	2004263	2004	7	17	1338	438491	5335000	464.556	6212.25	-10	11.2043	12.5007	26.5191	45.6737	1.545	36.4168	23	1	0.175197	beach with sand
255	1	0	2004263	2004	7	20	1154	424363	5.35878e+06	3193.22	28080.7	-108	12.125	12.7094	11.7747	27.3702	0.165	15.4384	25	2	0.0722741	rock
255	2	0	2004263	2004	7	20	1154	408234	5.34764e+06	1412.48	36633.9	-131	11.6762	13.3614	23.6322	60.1637	0.162	8.72847	35	2	0.134002	rock
255	3	0	2004263	2004	7	20	1154	474757	5.33074e+06	1396.12	32004	-13	12.03	12.9192	23.5691	66.8577	0.373	6.35337	84	1	0.10486	beach with sand
255	4	0	2004263	2004	7	20	1154	425029	5.35237e+06	8451.84	23302.8	-179	12.27	13.07	5.45425	31.5799	0.222	12.6222	34	3	0.0945289	gravel beach
255	5	0	2004263	2004	7	20	1154	458190	5.34286e+06	7925.55	15173.7	-168	11.5883	13.6825	63.0061	3.968	0.338	11.2523	28	3	0.0878567	rock
255	6	1	2004263	2004	7	20	1154	437643	5334886	780.131	6993.59	-7	11.2043	12.5007	26.5191	45.6737	1.545	36.4168	23	1	0.177651	gravel beach
256	1	0	2004263	2004	8	13	1900	512407	5.29015e+06	1254.74	83976	-178	14.705	14.865	19.6847	78.4687	0.799	13.7392	21	2	0.0972408	beach with sand
256	2	0	2004263	2004	8	13	1900	529660	5.27913e+06	607.69	104432	-19	16.095	13.87	57.1065	6.81325	2.741	35.7213	59	1	0.0609961	tidal flat or veg
256	3	0	2004263	2004	8	13	1900	499484	5.32053e+06	456.207	58591.6	-13	13.1337	14.17	85.2303	135.918	0.807	38.7063	46	1	0.100943	beach with sand
256	4	0	2004263	2004	8	13	1900	496858	5.32537e+06	131.169	54747.2	-5	14.0975	13.4917	31.2593	95.783	0.807	37.2743	48	1	0.0907408	beach with sand
256	5	0	2004263	2004	8	13	1900	524363	5.3091e+06	568.147	85837	-16	13.87	14.865	22.5892	78.9793	0.799	43.6093	43	1	0.0606517	gravel beach
256	6	1	2004263	2004	8	13	1900	519788	5292406	988.144	88926.1	-102	14.705	14.865	40.5661	19.4214	6.121	39.4098	34	2	0.0841548	beach with sand
258	1	0	2004271	2004	5	24	1545	481730	5.3339e+06	3943.65	29056.9	-25	9.74233	10.3958	7.84846	2.88864	0.301	5.12861	67	2	0.0894494	beach with sand
258	2	0	2004271	2004	5	24	1545	445877	5.34336e+06	8281.11	9602.69	-165	9.41667	10.5325	3.62345	2.29508	0.18	13.8778	23	3	0.108002	rock
258	3	0	2004271	2004	5	24	1545	424755	5.33906e+06	2954.06	28152.8	-59	10.285	10.4914	86.2622	6.4319	1.57	7.8403	21	2	0.178339	tidal flat or veg
258	4	0	2004271	2004	5	24	1545	480392	5.36024e+06	2805.68	36249.4	-75	8.81861	10.0536	4.052	3.92394	0.153	6.12049	59	3	0.0264302	rock
258	5	0	2004271	2004	5	24	1545	417788	5.33938e+06	0	35123.1	-1	10.17	10.32	5.56043	132.734	0.209	33.0737	21	1	0.175757	tidal flat or veg
258	6	1	2004271	2004	5	24	1545	443686	5336027	1474.65	87837.1	-54	9.65	10.0679	18.0953	42.8026	0.185	0.244636	23	2	0.15277	beach with sand
259	1	0	2004271	2004	5	25	1619	468280	5.33811e+06	5930.06	15532.9	-128	10.0841	11.1233	17.9934	1.74523	0.221	14.0513	59	2	0.0944428	rock
259	2	0	2004271	2004	5	25	1619	442294	5.34951e+06	6648.78	16557.2	-178	9.20813	10.0125	24.3455	2.38246	0.166	12.7616	54	3	0.0841548	rock
259	3	0	2004271	2004	5	25	1619	472065	5.3324e+06	1990.52	19734.6	-60	9.4815	11.0425	11.9136	11.8181	0.323	14.0647	84	2	0.103482	beach with sand
259	4	0	2004271	2004	5	25	1619	448547	5.34944e+06	3299.7	13418.1	-168	9.02321	10.2337	5.18694	3.15108	0.193	15.0352	28	3	0.0773105	rock
259	5	0	2004271	2004	5	25	1619	413356	5.34386e+06	599.793	40095.3	-64	10.6767	10.4125	8.29544	41.0272	0.209	0.0508009	15	1	0.15729	gravel beach
259	6	1	2004271	2004	5	25	1619	438821	5334966	529.075	90815.1	-10	10.3592	10.2217	8.93142	34.9447	0.253	36.4168	23	1	0.174336	beach with sand
260	1	0	2004271	2004	5	26	1730	437296	5.34912e+06	7399.69	19859.5	-177	9.43	10.0915	16.0008	1.65669	0.166	10.5711	34	3	0.0936679	rock
260	2	0	2004271	2004	5	26	1730	461853	5.33805e+06	5564.99	9140.67	-139	9.606	10.605	28.6352	1.88408	0.195	12.4488	50	2	0.100125	beach with sand
260	3	0	2004271	2004	5	26	1730	479166	5.34699e+06	13297.7	28285.9	-66	9.61059	10.738	5.86125	2.20307	0.163	12.347	59	4	0.060006	rock
260	4	0	2004271	2004	5	26	1730	412718	5.34375e+06	166.604	40703	-2	10.5983	10.66	9.54714	99.6877	0.209	0.0508009	15	1	0.158323	gravel beach
260	5	0	2004271	2004	5	26	1730	430916	5.3578e+06	1101.19	30393	-103	9.70863	9.861	9.98992	5.57622	0.166	14.6856	34	2	0.0698635	beach with sand
260	6	1	2004271	2004	5	26	1730	437976	5335129	726.328	91570.3	-10	10.3325	10.041	21.7006	48.1518	0.253	36.4168	23	1	0.175843	beach with sand
261	1	0	2004271	2004	5	28	1716	431835	5.33527e+06	736.772	21025.1	-5	10.035	11.165	12.1728	18.7972	0.776	28.383	23	1	0.186131	beach with sand
261	2	0	2004271	2004	5	28	1716	435808	5.35046e+06	6685.27	21862.9	-178	9.56538	10.1139	23.168	1.738	0.167	14.4939	34	3	0.0911282	rock
261	3	0	2004271	2004	5	28	1716	443784	5.34071e+06	6088.09	9867.94	-140	9.56893	10.472	3.35556	1.92167	0.185	11.0951	23	2	0.126813	rock
261	4	0	2004271	2004	5	28	1716	407101	5.35536e+06	8916.64	49364.7	-221	10.185	10.9943	54.5728	11.6387	0.725	6.69443	59	2	0.0952606	beach with sand
261	5	0	2004271	2004	5	28	1716	445611	5.33546e+06	544.777	7307.54	-18	10	10.0912	27.7109	30.5203	0.191	35.6151	23	1	0.14881	rock
261	6	1	2004271	2004	5	28	1716	434136	5335296	612.516	94670.3	-11	10.9725	10.315	8.71285	40.3468	0.776	31.0781	23	1	0.182343	beach with sand
262	1	0	2004271	2004	5	29	1706	442173	5.34776e+06	8053.84	15329.7	-180	9.14	10.0755	7.08435	1.74608	0.166	11.9294	48	3	0.0901812	rock
262	2	0	2004271	2004	5	29	1706	416355	5.34955e+06	6978.29	38646.8	-201	10.1045	10.4972	47.9917	23.3343	0.747	5.68213	15	2	0.119969	gravel beach
262	3	0	2004271	2004	5	29	1706	434254	5.34906e+06	8691.26	22285.6	-171	9.705	10.2386	10.0576	2.85892	0.151	10.7874	34	3	0.0978004	rock
262	4	0	2004271	2004	5	29	1706	441428	5.35476e+06	2298.46	21326.9	-76	9.2125	9.985	11.1613	3.269	0.168	16.2971	34	2	0.070337	beach with sand
262	5	0	2004271	2004	5	29	1706	391206	5.3588e+06	4413.74	65441.6	-119	10.6022	10.8267	60.5969	10.3953	0.185	11.6329	21	2	0.0781714	gravel beach
262	6	1	2004271	2004	5	29	1706	422620	5337632	1220.15	105311	-10	10.2983	10.9217	33.5906	106.287	1.57	27.6191	21	1	0.18273	beach with sand
263	1	0	2004271	2004	5	30	1638	428938	5.33705e+06	1792.59	23874.1	-20	10.225	10.5	14.3551	28.7591	1.57	4.25294	21	1	0.182256	rock
263	2	0	2004271	2004	5	30	1638	453152	5.34735e+06	4197.9	10630.8	-178	9.16867	10.27	4.65656	2.13792	0.154	10.3545	34	3	0.0791184	rock
263	3	0	2004271	2004	5	30	1638	439472	5.35544e+06	916.239	22984.2	-95	9.2875	9.95125	7.00375	2.60117	0.166	15.6491	34	3	0.070337	rock
263	4	0	2004271	2004	5	30	1638	465796	5.34608e+06	7687.01	16006.8	-146	9.254	10.685	7.87156	1.6545	0.156	12.7412	28	3	0.0747277	rock
263	5	0	2004271	2004	5	30	1638	410196	5.36309e+06	4781.36	50112.5	-126	9.97389	10.905	45.6133	53.4613	0.29	14.6308	18	2	0.0666351	gravel beach
263	6	1	2004271	2004	5	30	1638	428685	5335515	290.933	99149.6	-2	10.255	10.5	12.1841	32.2037	1.57	28.1523	21	1	0.187637	human structure
264	1	0	2004271	2004	5	31	1536	402107	5.3625e+06	8733.52	56882.4	-194	10.0335	10.9486	8.21925	45.3803	1.269	14.062	18	2	0.0725754	beach with sand
264	2	0	2004271	2004	5	31	1536	438465	5.33747e+06	2939.31	14365	-43	10.029	10.4625	24.0675	5.9918	0.253	12.7544	23	2	0.162757	beach with sand
264	3	0	2004271	2004	5	31	1536	466090	5.33317e+06	1234.94	13745.7	-61	10.3014	10.72	15.3823	4.51542	0.279	10.2418	59	2	0.107658	rock
264	4	0	2004271	2004	5	31	1536	462659	5.34371e+06	7772.97	12078	-158	9.53324	10.7023	28.898	1.64437	0.156	13.8195	28	3	0.0835952	rock
264	5	0	2004271	2004	5	31	1536	434294	5.33747e+06	2622.25	18530.9	-40	10.0485	10.2644	21.0182	18.7439	0.776	10.7524	23	2	0.173174	beach with sand
264	6	1	2004271	2004	5	31	1536	435093	5335902	1130.86	94296	-20	10.9725	10.315	8.71285	40.3468	0.776	34.6928	23	1	0.177866	beach with sand
265	1	0	2004271	2004	6	1	1455	411999	5.36587e+06	1576.43	50155	-20	10.1087	11.3167	15.2021	27.8485	0.361	15.2472	18	1	0.059016	gravel beach
265	2	0	2004271	2004	6	1	1455	488610	5.33463e+06	558.644	35860.7	-1	10.985	11.6217	7.61417	22.2996	0.36	35.0863	34	3	0.074943	beach with sand
265	3	0	2004271	2004	6	1	1455	439113	5.34167e+06	7157.43	14563	-154	10.47	11.715	2.90383	6.4905	0.35	10.3517	23	2	0.135207	beach with sand
265	4	0	2004271	2004	6	1	1455	426557	5.34459e+06	8688.43	27407.9	-170	10.2822	11.6107	6.91255	34.7163	0.495	9.25258	21	2	0.136671	beach with sand
265	5	0	2004271	2004	6	1	1455	467582	5.35254e+06	6930.27	21646.8	-105	10.2809	11.4763	1.934	31.5139	0.4	11.4589	67	3	0.0544531	rock
265	6	1	2004271	2004	6	1	1455	442693	5335883	1632.53	88478.6	-49	9.98833	11.2275	40.6096	34.7514	0.456	44.0855	23	2	0.157075	beach with sand
266	1	0	2004271	2004	6	2	1254	450154	5.35112e+06	1027.21	14644.5	-118	10.245	10.715	3.4942	55.7904	0.3	13.6671	28	3	0.0712841	rock
266	2	0	2004271	2004	6	2	1254	426756	5.3568e+06	3706.25	32895.4	-130	10.321	12.2829	1.9189	16.1582	0.516	15.181	34	2	0.0771814	gravel beach
266	3	0	2004271	2004	6	2	1254	438322	5.35306e+06	3330.07	21835.4	-161	10.285	11.406	2.12758	7.06079	0.301	16.1815	34	3	0.0795058	rock
266	4	0	2004271	2004	6	2	1254	432511	5.34082e+06	6127.86	20708.1	-121	10.2037	11.2325	2.647	28.8182	1.721	10.1819	23	2	0.156945	beach with sand
266	5	0	2004271	2004	6	2	1254	419097	5.34677e+06	5602.77	35180.2	-181	10.5325	11.8833	1.992	10.2677	0.205	9.50694	21	2	0.131204	beach with sand
266	6	1	2004271	2004	6	2	1254	432330	5336336	1843.59	96734	-20	10.5	11.117	56.643	33.982	0.592	4.98694	23	1	0.18118	beach with sand
267	1	0	2004271	2004	6	3	1336	473040	5.33222e+06	2859.19	20724.8	-44	11.1617	11.79	11.4708	30.281	0.742	13.4462	84	2	0.102535	beach with sand
267	2	0	2004271	2004	6	3	1336	438200	5.35499e+06	1570.81	23393.3	-128	10.0625	11.7283	2.52164	18.7104	0.301	16.0548	34	3	0.0730489	rock
267	3	0	2004271	2004	6	3	1336	467418	5.33637e+06	4199.18	14612.6	-120	10.8965	12.3075	1.751	8.03414	0.623	13.5778	59	2	0.0998235	rock
267	4	0	2004271	2004	6	3	1336	427310	5.34825e+06	11253.8	27984.3	-190	10.2182	11.52	2.74362	24.2717	0.213	9.83409	21	3	0.113125	beach with sand
267	5	0	2004271	2004	6	3	1336	458159	5.33973e+06	6440.94	6137.78	-142	10.644	11.9993	1.5821	5.87185	1.161	11.515	17	2	0.0989626	beach with sand
267	6	1	2004271	2004	6	3	1336	438270	5335558	1048.37	91617.2	-13	10.041	11.2043	48.1518	26.5191	0.35	34.7736	23	1	0.173174	beach with sand
268	1	0	2004271	2004	6	4	1324	465440	5.36278e+06	275.47	28960.7	-3	10.435	10.88	33.5763	45.209	2.298	38.9546	78	1	0.0210925	beach with sand
268	2	0	2004271	2004	6	4	1324	416232	5.35665e+06	8508.7	41652.9	-154	9.94	11.645	2.4874	4.12815	0.24	13.5672	18	2	0.0865654	beach with sand
268	3	0	2004271	2004	6	4	1324	480514	5.3438e+06	11598.7	28594.2	-131	11.3458	12.4867	1.66343	10.3595	0.519	14.2382	34	4	0.0666351	beach with sand
268	4	0	2004271	2004	6	4	1324	442439	5.341e+06	6568.86	11217.9	-140	10.4078	11.8318	2.03891	21.4449	0.456	10.4384	23	2	0.12987	beach with sand
268	5	0	2004271	2004	6	4	1324	435718	5.33809e+06	3404.94	17147.5	-54	10.4325	11.1881	13.0868	8.12864	0.592	13.0197	23	2	0.16732	beach with sand
268	6	1	2004271	2004	6	4	1324	437594	5336029	1702.67	92438.1	-19	10.041	11.2043	48.1518	26.5191	0.35	5.69104	23	1	0.172571	beach with sand
269	1	0	2004271	2004	6	5	901	469150	5.34203e+06	9865.98	17180.2	-129	10.8485	11.6971	1.932	19.9862	0.373	14.2793	59	3	0.0809263	rock
269	2	0	2004271	2004	6	5	901	475701	5.34695e+06	13346	25073.2	-90	10.8121	11.8756	2.12819	4.36494	0.515	11.0555	59	4	0.065559	rock
269	3	0	2004271	2004	6	5	901	400052	5.36101e+06	10929.1	58081.5	-195	10.5036	12.3221	40.9682	5.6437	0.555	13.6366	18	2	0.07688	rock
269	4	0	2004271	2004	6	5	901	429812	5.34042e+06	5151.44	23293.6	-93	10.4317	11.5412	3.07855	75.7083	1.721	12.2907	21	2	0.165382	beach with sand
269	5	0	2004271	2004	6	5	901	433513	5.33727e+06	2635.73	19304.5	-40	10.33	11.2329	10.62	28.1004	0.592	10.6891	23	1	0.175369	beach with sand
269	6	1	2004271	2004	6	5	901	432978	5336977	2435.48	96620.1	-36	10.294	11.286	31.1949	43.3328	0.592	31.4095	23	1	0.177392	beach with sand
270	1	0	2004271	2004	6	6	1609	426289	5.35405e+06	6491.08	31680.6	-156	10.4085	12.2021	2.287	7.62942	0.516	13.2666	34	3	0.0872541	gravel beach
270	2	0	2004271	2004	6	6	1609	477054	5.35418e+06	6011.38	29879.5	-69	10.3	11.5041	20.5161	3.52077	0.555	11.6591	59	4	0.0416254	rock
270	3	0	2004271	2004	6	6	1609	441074	5.34231e+06	8188.3	13000.3	-157	10.459	11.5519	1.86773	10.8682	0.456	10.0962	23	2	0.125221	beach with sand
270	4	0	2004271	2004	6	6	1609	424123	5.34834e+06	9479.98	30949.7	-188	10.2833	11.7575	1.58075	32.9807	0.269	9.62623	21	3	0.115062	beach with sand
270	5	0	2004271	2004	6	6	1609	399793	5.35883e+06	9368.04	57443.9	-240	10.5708	12.2521	13.9007	12.9379	0.555	5.55824	21	2	0.0827343	rock
270	6	1	2004271	2004	6	6	1609	438631	5334597	126.381	90726.5	-5	10.0325	11.4733	19.335	70.1642	0.35	36.4168	23	1	0.17666	beach with sand
271	1	0	2004271	2004	6	7	1511	476771	5.35063e+06	9579.74	27703.9	-94	10.64	11.6225	1.85038	5.30556	0.755	12.3387	59	4	0.0533339	rock
271	2	0	2004271	2004	6	7	1511	473306	5.33135e+06	1949.18	21188.3	-24	11.1617	11.79	11.4708	30.281	0.742	13.2359	84	1	0.104774	beach with sand
271	3	0	2004271	2004	6	7	1511	441942	5.34964e+06	6810.51	16887	-180	9.9885	11.5033	2.28071	3.09062	0.397	12.7616	54	3	0.0842409	rock
271	4	0	2004271	2004	6	7	1511	466041	5.35903e+06	1434.21	25941.3	-60	10.2075	11.1067	3.91667	15.7711	2.298	39.6617	78	3	0.0330162	rock
271	5	0	2004271	2004	6	7	1511	462300	5.35608e+06	1967.29	21560.6	-50	10.3083	12.22	5.79583	73.9263	1.607	5.82013	67	3	0.0455426	gravel beach
271	6	1	2004271	2004	6	7	1511	434431	5335786	933.636	94741.6	-16	10.315	12.43	40.3468	56.7531	0.592	34.6928	23	1	0.180018	beach with sand
272	1	0	2004271	2004	6	8	913	428688	5.34007e+06	4803.38	24352.8	-95	10.5843	11.5675	3.72409	79.7852	1.721	12.0558	21	2	0.169988	rock
272	2	0	2004271	2004	6	8	913	459282	5.33564e+06	2425.66	6561.86	-24	10.5389	12.195	1.88792	7.878	1.161	5.13565	45	2	0.109164	beach with sand
272	3	0	2004271	2004	6	8	913	425267	5.34381e+06	7473.96	28440.7	-149	10.1644	11.6387	8.66036	16.6503	0.495	9.59919	21	2	0.144075	rock
272	4	0	2004271	2004	6	8	913	411852	5.35545e+06	9968	45036.8	-189	10.6	12.2608	5.64456	15.3912	0.556	9.66461	15	2	0.0926779	rock
272	5	0	2004271	2004	6	8	913	416534	5.35299e+06	10039	39756.5	-188	10.495	11.856	1.74692	4.72208	0.208	11.7119	15	2	0.102019	gravel beach
272	6	1	2004271	2004	6	8	913	440728	5335563	1635.11	89744.7	-24	10.1207	11.2067	11.0977	79.8401	0.35	35.8972	23	1	0.166028	beach with sand
273	1	0	2004271	2004	6	10	1154	399913	5.34905e+06	310.774	54314.7	-9	11.6775	10.41	37.3494	14.7746	0.692	0.0601142	34	1	0.117042	beach with sand
273	2	0	2004271	2004	6	10	1154	412447	5.35775e+06	9053.07	45514.2	-167	10.5522	12.1692	7.649	5.07958	0.556	9.78457	18	2	0.0838535	gravel beach
273	3	0	2004271	2004	6	10	1154	465257	5.36184e+06	611.633	28030.9	-2	10.6775	10.88	30.4891	32.5707	2.298	39.6075	78	1	0.0248375	beach with sand
273	4	0	2004271	2004	6	10	1154	451528	5.33631e+06	2122.48	1347.1	-93	10.2912	10.26	2.4158	16.7342	0.501	10.1625	17	2	0.126598	rock
273	5	0	2004271	2004	6	10	1154	452213	5.34987e+06	1520.54	13160.2	-134	9.94857	11.5583	4.24655	13.2342	0.855	10.6168	28	3	0.0735655	rock
273	6	1	2004271	2004	6	10	1154	432287	5336120	1638.79	96635.5	-17	10.5	11.117	56.643	33.982	0.592	31.2463	23	1	0.181697	beach with sand
274	1	0	2004271	2004	6	11	1156	451102	5.34384e+06	7517.84	7323.67	-169	10.6364	12.185	2.32215	24.8644	0.76	13.2341	28	3	0.0936249	rock
274	2	0	2004271	2004	6	11	1156	435672	5.34331e+06	8500.13	18359.2	-166	10.4028	11.5067	1.65327	34.0172	0.241	10.8673	23	2	0.132409	beach with sand
274	3	0	2004271	2004	6	11	1156	405328	5.36538e+06	4585.41	55459.7	-133	10.0292	11.0775	9.52222	12.8121	0.474	16.0169	18	2	0.0606087	beach with sand
274	4	0	2004271	2004	6	11	1156	416732	5.3437e+06	2078.48	36747.2	-147	10.4471	11.245	22.6496	18.6085	0.178	32.4962	21	2	0.153545	beach with sand
274	5	0	2004271	2004	6	11	1156	470098	5.34884e+06	10268.3	21114.5	-127	10.2896	11.5637	1.84862	14.8609	0.494	14.1376	67	4	0.0648702	rock
274	6	1	2004271	2004	6	11	1156	435604	5335402	1078.4	93584.6	-9	9.8825	11.285	70.4554	66.8615	0.592	34.6928	23	1	0.178813	beach with sand
275	1	0	2004271	2004	6	12	1512	409190	5.36336e+06	4781.27	51111.8	-135	10.9608	11.3725	65.5999	29.7688	0.607	14.6632	18	2	0.066506	gravel beach
275	2	0	2004271	2004	6	12	1512	425452	5.35267e+06	8036.59	31668.8	-178	10.2267	12.27	5.71133	5.45425	0.296	12.6222	34	3	0.0925487	gravel beach
275	3	0	2004271	2004	6	12	1512	448952	5.33868e+06	3795.74	4329.43	-137	10.2594	11.8825	7.89308	13.832	0.501	10.6127	17	2	0.120184	rock
275	4	0	2004271	2004	6	12	1512	407138	5.36623e+06	3113.19	54374.5	-34	10.1425	10.8225	18.1227	24.565	0.953	15.8809	18	1	0.0578107	beach with sand
275	5	0	2004271	2004	6	12	1512	463949	5.34023e+06	8416.37	11679.2	-133	10.968	12.5463	1.7095	3.54471	0.543	14.6188	59	3	0.0929362	beach with sand
275	6	1	2004271	2004	6	12	1512	429543	5336400	1158.77	98987.4	-12	10.8975	11.425	36.4642	16.4825	1.721	4.25638	21	1	0.183634	beach with sand
276	1	0	2004271	2004	6	13	1347	455208	5.33493e+06	3098.65	2990.92	-64	10.335	10.9525	1.90591	24.747	1.161	12.6449	17	2	0.123499	rock
276	2	0	2004271	2004	6	13	1347	452277	5.3485e+06	2881.23	11788.7	-169	10.2335	11.595	2.72333	25.8276	0.855	10.6359	28	3	0.0776118	rock
276	3	0	2004271	2004	6	13	1347	465602	5.34972e+06	5696.49	18236.1	-115	10.3232	11.09	1.702	3.3775	0.343	11.8325	67	3	0.064655	rock
276	4	0	2004271	2004	6	13	1347	452260	5.33705e+06	3100.92	642.74	-118	10.2912	10.26	2.4158	16.7342	0.501	10.211	17	2	0.121562	rock
276	5	0	2004271	2004	6	13	1347	410978	5.35931e+06	8130.61	47542.2	-180	10.7194	11.719	45.1764	17.567	0.556	9.72094	18	2	0.0784297	beach with sand
276	6	1	2004271	2004	6	13	1347	428208	5337004	1759.17	100418	-21	10.5	11.3288	28.7591	38.8101	1.721	27.9591	21	1	0.182859	rock
277	1	0	2004271	2004	6	14	1943	436907	5.34964e+06	7003.76	20490.8	-179	10.0915	11.3	1.65669	12.7086	0.203	10.4892	34	3	0.0923766	rock
277	2	0	2004271	2004	6	14	1943	459390	5.34034e+06	7113.08	7509.29	-137	10.6415	12.005	1.792	4.62257	1.161	11.571	45	3	0.0953898	beach with sand
277	3	0	2004271	2004	6	14	1943	454438	5.3442e+06	7035.58	7650.88	-178	10.525	11.805	2.24992	41.1208	0.713	13.4031	34	3	0.0867806	rock
277	4	0	2004271	2004	6	14	1943	435120	5.33851e+06	3675.14	17780.5	-64	10.483	11.185	5.08118	12.8604	0.592	12.6844	23	2	0.166889	beach with sand
277	5	0	2004271	2004	6	14	1943	388855	5.35823e+06	2692.9	67475.1	-69	10.9344	12.2192	22.6645	18.0827	0.153	10.3605	21	2	0.0766648	gravel beach
277	6	1	2004271	2004	6	14	1943	419402	5339283	773.827	108894	-11	10.2475	10.775	157.512	24.508	0.445	33.0737	21	1	0.175068	beach with sand
278	1	0	2004271	2004	6	15	1448	398915	5.36851e+06	5228.61	62572.5	-135	11.1842	11.9442	9.19178	10.9963	0.498	16.087	12	2	0.0566054	rock
278	2	0	2004271	2004	6	15	1448	455000	5.33656e+06	4034.44	2195.77	-99	10.335	10.9525	1.90591	24.747	1.161	11.0427	17	2	0.116956	rock
278	3	0	2004271	2004	6	15	1448	398036	5.35023e+06	1341.04	56415.9	-37	10.96	11.31	35.6949	79.2112	0.209	34.4591	21	2	0.109251	beach with sand
278	4	0	2004271	2004	6	15	1448	423275	5.34059e+06	3692.69	29786.9	-142	10.52	11.7844	6.65864	70.4472	0.445	9.02624	21	2	0.170118	rock
278	5	0	2004271	2004	6	15	1448	401763	5.34845e+06	832.205	52376.5	-36	11.4125	11.25	134.589	24.0303	0.232	42.5041	54	2	0.122164	beach with sand
278	6	1	2004271	2004	6	15	1448	419537	5338663	320.944	108429	-3	10.2475	10.775	157.512	24.508	0.445	33.0737	21	1	0.177737	beach with sand
279	1	0	2004271	2004	6	16	1457	419193	5.34325e+06	2487.13	34244.6	-150	10.5133	11.436	24.7141	13.2652	0.495	9.48207	21	2	0.153932	beach with sand
279	2	0	2004271	2004	6	16	1457	461378	5.34533e+06	5810.99	12143.3	-174	10.3782	11.688	1.80843	7.98357	0.525	11.0685	28	3	0.078731	rock
279	3	0	2004271	2004	6	16	1457	437166	5.3484e+06	8126.49	19523.9	-174	10.0361	11.2	1.53662	3.16317	0.397	11.1735	34	3	0.0962077	rock
279	4	0	2004271	2004	6	16	1457	398998	5.35937e+06	9354.18	58385.3	-233	10.6062	12.0583	18.2946	13.2745	0.555	5.62717	21	2	0.0813568	beach with sand
279	5	0	2004271	2004	6	16	1457	437421	5.34898e+06	7504.56	19675.8	-177	10.0915	11.3	1.65669	12.7086	0.397	10.5711	34	3	0.0939693	rock
279	6	1	2004271	2004	6	16	1457	427402	5338527	3068.46	101978	-59	10.5158	11.4394	28.1297	48.0296	1.721	7.84598	21	2	0.179157	beach with sand
280	1	0	2004271	2004	6	17	1358	419814	5.34307e+06	2672.79	33600.6	-151	10.5133	11.436	24.7141	13.2652	0.495	9.48207	21	2	0.154578	beach with sand
280	2	0	2004271	2004	6	17	1358	408107	5.34666e+06	446.93	45795.7	-45	10.9058	11.6762	29.2602	23.6322	0.287	0.0548905	35	2	0.139167	rock
280	3	0	2004271	2004	6	17	1358	427486	5.35925e+06	1149.51	33898.4	-52	9.9925	11.3117	56.2706	50.1296	0.516	6.47303	34	2	0.0680987	gravel beach
280	4	0	2004271	2004	6	17	1358	393371	5.35556e+06	3008.47	62352.5	-82	10.465	11.9714	36.2372	50.4239	0.224	11.7185	21	2	0.0878137	gravel beach
280	5	0	2004271	2004	6	17	1358	459644	5.34685e+06	4014.32	12218.2	-163	10.383	11.5887	1.70393	9.06769	0.753	11.0551	28	3	0.0762343	rock
280	6	1	2004271	2004	6	17	1358	431561	5335913	1287.45	97084.8	-12	11.165	10.845	101.096	27.2097	0.592	4.95402	21	1	0.183591	beach with sand
281	1	0	2004271	2004	6	18	1358	456544	5.35092e+06	1.99097	14680.7	-1	9.68333	10.735	3.21523	11.9749	0.753	5.48104	28	3	0.0691748	rock
281	2	0	2004271	2004	6	18	1358	408734	5.36662e+06	2059.3	53260.8	-34	10.0217	10.5075	14.9466	33.5846	0.953	15.0899	18	1	0.0565193	rock
281	3	0	2004271	2004	6	18	1358	468248	5.33573e+06	3551.04	15469.9	-104	11.1305	12.2994	2.75775	11.0428	0.373	14.1231	59	2	0.0997374	rock
281	4	0	2004271	2004	6	18	1358	446084	5.35559e+06	478.543	20031.3	-8	9.9075	11.04	11.4505	21.3181	0.3	6.92197	59	2	0.0622444	gravel beach
281	5	0	2004271	2004	6	18	1358	462440	5.35902e+06	20.2319	24291	-1	9.85375	12.175	5.3122	25.8703	1.607	37.8957	59	3	0.0355129	rock
281	6	1	2004271	2004	6	18	1358	434332	5337980	3122.55	96195.7	-45	10.2644	11.3425	18.7439	38.511	0.592	10.7524	23	2	0.171108	beach with sand
282	1	0	2004271	2004	6	19	1352	440997	5.33713e+06	3210.66	11820.1	-67	10.1043	11.1442	37.5551	49.9155	0.456	12.5564	23	2	0.156257	beach with sand
282	2	0	2004271	2004	6	19	1352	454060	5.3462e+06	5319.31	9561.99	-174	10.106	11.5725	2.10871	51.4572	0.663	10.5174	34	3	0.0812707	rock
282	3	0	2004271	2004	6	19	1352	432412	5.33666e+06	2156.59	20398.5	-23	10.5	11.117	56.643	33.982	0.592	4.98694	23	1	0.179803	beach with sand
282	4	0	2004271	2004	6	19	1352	396113	5.35283e+06	2322.77	58940.7	-59	10.9243	11.6515	15.7601	68.6172	0.209	11.7315	21	2	0.0966381	rock
282	5	0	2004271	2004	6	19	1352	405015	5.3585e+06	10988.8	52522.7	-211	10.9729	12.3675	22.4119	4.39411	0.28	7.61284	18	2	0.0850588	gravel beach
282	6	1	2004271	2004	6	19	1352	434171	5336592	1777.34	95447	-32	10.266	11.3894	42.7996	34.601	0.592	5.07985	23	1	0.177048	beach with sand
283	1	0	2004271	2004	6	20	1432	421515	5.34755e+06	7364.21	33116.6	-183	10.3289	11.6921	3.66717	28.1916	0.205	9.41085	21	2	0.123757	beach with sand
283	2	0	2004271	2004	6	20	1432	406212	5.35848e+06	10448.6	51426.4	-193	10.78	12.4525	22.9923	3.6381	0.307	10.4384	18	2	0.0852309	gravel beach
283	3	0	2004271	2004	6	20	1432	415894	5.36389e+06	2177.28	45836.1	-54	10.1333	10.4775	50.1369	45.4776	0.552	14.4475	18	2	0.0622875	gravel beach
283	4	0	2004271	2004	6	20	1432	410917	5.35234e+06	6741.38	44711.3	-208	10.5561	12.2275	13.9403	16.8406	0.29	5.63438	15	2	0.110155	rock
283	5	0	2004271	2004	6	20	1432	477586	5.35316e+06	7025.39	29731.6	-82	10.531	11.539	1.80394	10.1652	0.755	11.266	59	4	0.0433042	rock
283	6	1	2004271	2004	6	20	1432	437260	5335755	1649.32	92520.9	-16	10.0775	11.285	70.4554	59.0681	0.35	5.69104	23	1	0.174422	gravel beach
284	1	0	2004271	2004	6	21	1433	465816	5.34442e+06	8896.51	15115.2	-154	10.6623	11.754	1.71112	33.4602	0.525	14.1985	28	3	0.0792476	rock
284	2	0	2004271	2004	6	21	1433	475271	5.3358e+06	6415.07	22480.4	-88	10.8536	12.5783	1.8475	9.71675	0.351	13.5743	71	2	0.089966	beach with sand
284	3	0	2004271	2004	6	21	1433	417039	5.34748e+06	5507.19	37353.5	-185	10.2162	11.8475	6.124	10.13	0.178	9.6903	21	2	0.130386	gravel beach
284	4	0	2004271	2004	6	21	1433	427637	5.35123e+06	8432.53	29057.6	-180	10.1415	11.695	2.16692	3.54018	0.305	13.4029	34	3	0.0957341	beach with sand
284	5	0	2004271	2004	6	21	1433	394435	5.35154e+06	380.357	60227.7	-6	10.9288	12.0412	103.046	16.8608	0.209	0.0622268	21	1	0.0989195	beach with sand
284	6	1	2004271	2004	6	21	1433	435352	5336887	2143.5	94714.1	-35	10.1658	11.2671	21.3871	38.4672	0.592	5.71809	23	1	0.173432	beach with sand
285	1	0	2004271	2004	6	22	1438	474274	5.35076e+06	9945.97	25646	-99	10.5829	11.535	1.95041	4.15744	0.755	12.3885	75	4	0.0548836	rock
285	2	0	2004271	2004	6	22	1438	463555	5.33168e+06	538.402	11868.6	-5	10.455	12.165	25.08	32.5786	1.635	35.4978	59	1	0.115449	rock
285	3	0	2004271	2004	6	22	1438	445886	5.33579e+06	870.919	6986.56	-25	10.0912	11.2038	30.5203	44.5774	0.501	35.6151	23	1	0.146184	rock
285	4	0	2004271	2004	6	22	1438	475985	5.33678e+06	7441.68	23175.5	-86	10.8811	12.4678	1.86514	4.43675	0.351	13.6963	71	3	0.0856614	beach with sand
285	5	0	2004271	2004	6	22	1438	434100	5.35144e+06	6944.36	23803.9	-182	10.1406	11.5843	2.49433	3.98229	0.306	15.0917	34	3	0.0899229	rock
285	6	1	2004271	2004	6	22	1438	433654	5334684	225.729	94676	-2	10.37	11.04	11.6258	19.7553	0.592	31.0781	23	1	0.185485	beach with sand
286	1	0	2004271	2004	6	23	1915	460894	5.3406e+06	7607.74	8968.72	-138	10.7695	11.825	1.80521	10.0857	0.543	14.5217	45	3	0.0934958	beach with sand
286	2	0	2004271	2004	6	23	1915	421818	5.33826e+06	978.296	31030.4	-12	10.455	11.375	33.7512	47.7974	0.445	4.23852	15	1	0.180233	rock
286	3	0	2004271	2004	6	23	1915	455988	5.33828e+06	5523.34	3538.9	-133	10.5494	11.725	1.8739	25.8044	1.161	10.8741	17	2	0.107227	beach with sand
286	4	0	2004271	2004	6	23	1915	467473	5.34338e+06	10778.2	16105.6	-148	10.7654	11.6475	1.65456	22.3023	0.525	14.273	59	3	0.0789032	rock
286	5	0	2004271	2004	6	23	1915	456769	5.34732e+06	3604.26	11315.6	-172	10.2228	11.5142	1.89486	10.5364	0.753	11.1619	28	3	0.0765787	rock
286	6	1	2004271	2004	6	23	1915	437028	5335294	1393.11	92408.5	-11	10.0775	11.285	70.4554	59.0681	0.592	36.2366	23	1	0.17679	beach with sand
287	1	0	2004271	2004	6	25	1115	467065	5.33252e+06	404.943	14861.5	-28	10.8667	12.16	4.27558	38.6151	1.635	10.2418	59	1	0.108347	rock
287	2	0	2004271	2004	6	25	1115	438286	5.35696e+06	232.614	24913.6	-24	9.745	11.195	4.01889	19.8565	0.134	39.4951	34	3	0.0648702	rock
287	3	0	2004271	2004	6	25	1115	434886	5.34921e+06	8230.36	21847.6	-171	10.2386	11.41	2.85892	3.47033	0.203	11.1381	34	3	0.0968533	rock
287	4	0	2004271	2004	6	25	1115	440029	5.3533e+06	3124.82	20932.4	-146	10.2941	11.008	2.24108	6.57193	0.301	16.4016	34	3	0.0762774	rock
287	5	0	2004271	2004	6	25	1115	404508	5.35337e+06	6363.24	51092.2	-197	10.9225	12.2542	18.2708	8.62491	0.692	5.8749	59	2	0.102923	rock
287	6	1	2004271	2004	6	25	1115	435924	5334534	717.696	92793.9	-3	9.8825	11.285	70.4554	66.8615	0.592	36.2366	23	1	0.182472	beach with sand
288	1	0	2004271	2004	6	26	1522	452559	5.3365e+06	2728.8	332.691	-96	10.2143	11.015	2.4407	24.5282	0.501	10.211	17	2	0.123972	rock
288	2	0	2004271	2004	6	26	1522	442782	5.3391e+06	4640.21	10306.1	-116	10.3106	11.7945	2.79873	27.5882	0.456	14.4497	23	2	0.139469	beach with sand
288	3	0	2004271	2004	6	26	1522	443707	5.3506e+06	4881.24	16600.9	-170	9.9965	11.57	1.92383	34.112	0.259	15.5747	48	3	0.0790754	rock
288	4	0	2004271	2004	6	26	1522	429465	5.36036e+06	366.083	33225.9	-1	9.9925	11.16	6.758	15.9555	0.516	31.6882	34	2	0.0621153	rock
288	5	0	2004271	2004	6	26	1522	458984	5.3349e+06	1657.79	6437.26	-18	10.5389	12.195	1.88792	7.878	1.161	39.6351	45	2	0.112436	beach with sand
288	6	1	2004271	2004	6	26	1522	438704	5335585	1067.62	91301.3	-16	10.2217	11.2575	34.9447	65.9271	0.35	34.7736	23	1	0.171968	beach with sand
289	1	0	2004271	2004	6	27	1100	461759	5.33229e+06	992.421	9984.39	-5	10.455	12.115	83.0931	38.7208	0.543	35.316	50	1	0.116525	beach with sand
289	2	0	2004271	2004	6	27	1100	410573	5.34755e+06	2393.95	43602.5	-165	10.9057	11.4563	17.3468	26.8322	0.178	9.29934	35	2	0.136111	rock
289	3	0	2004271	2004	6	27	1100	447843	5.35097e+06	2760.03	15094.2	-158	10.2372	11.7243	2.66942	7.75131	0.3	15.0352	28	3	0.0724033	rock
289	4	0	2004271	2004	6	27	1100	471595	5.34763e+06	12035.1	21725.2	-125	10.6208	11.7379	1.82818	2.4965	0.494	13.5909	67	4	0.0673238	rock
289	5	0	2004271	2004	6	27	1100	414944	5.35004e+06	6689.76	40139.5	-208	10.4628	12.1525	13.9106	28.3557	0.178	5.91469	15	2	0.119151	gravel beach
289	6	1	2004271	2004	6	27	1100	437208	5334767	849.308	91936.7	-5	10.0775	11.285	70.4554	59.0681	0.35	36.2366	23	1	0.179071	gravel beach
290	1	0	2004271	2004	6	28	852	468413	5.33586e+06	3691.3	15626.5	-105	11.1305	12.2994	2.75775	11.0428	0.373	14.1231	65	2	0.09935	rock
290	2	0	2004271	2004	6	28	852	466959	5.35959e+06	2284.24	26896.9	-50	10.2188	11.28	3.01627	62.6745	2.298	6.1924	78	1	0.0307348	rock
290	3	0	2004271	2004	6	28	852	403519	5.3614e+06	8944.51	55125.9	-194	10.9293	12.6592	52.7723	5.90688	0.28	14.4619	18	2	0.0758469	beach with sand
290	4	0	2004271	2004	6	28	852	427461	5.34658e+06	10782.6	27199	-182	10.09	11.4681	3.83915	36.9311	0.213	9.72192	21	3	0.122724	beach with sand
290	5	0	2004271	2004	6	28	852	414309	5.3495e+06	5915.68	40568	-198	10.4944	12.0358	16.775	21.7625	0.178	5.91469	15	2	0.12281	gravel beach
290	6	1	2004271	2004	6	28	852	433734	5336227	1602.17	95561.8	-23	10.294	11.286	31.1949	43.3328	0.592	31.0781	23	1	0.179243	beach with sand
291	1	0	2004271	2004	6	29	1217	435378	5.34626e+06	10695.3	19873.7	-156	10.2661	11.4125	1.69	32.8827	0.203	11.4201	34	3	0.109681	rock
291	2	0	2004271	2004	6	29	1217	474668	5.34572e+06	14440	23638.4	-111	11.0385	12.1288	1.8274	4.58993	0.403	11.6317	75	4	0.0701218	rock
291	3	0	2004271	2004	6	29	1217	456982	5.34189e+06	8712.47	6646.58	-155	10.4945	11.504	2.15569	45.4282	1.161	13.1081	28	3	0.0922044	rock
291	4	0	2004271	2004	6	29	1217	441156	5.35695e+06	144.461	23345	-3	9.985	10.995	2.96637	4.6878	0.259	37.7489	34	2	0.0625457	beach with sand
291	5	0	2004271	2004	6	29	1217	406825	5.35957e+06	9197.77	51348.4	-186	10.9729	12.3983	44.6403	4.0398	0.307	10.8788	18	2	0.0810555	gravel beach
291	6	1	2004271	2004	6	29	1217	440531	5334454	540.267	89175	-10	9.96	11.4983	10.9131	24.3714	0.35	37.8863	23	1	0.172313	beach with sand
292	1	0	2004271	2004	6	30	1400	412677	5.35331e+06	8433.83	43428.2	-193	10.4561	11.259	8.26809	3.74475	0.29	9.71956	15	2	0.103095	rock
292	2	0	2004271	2004	6	30	1400	424906	5.34039e+06	4276.25	28145.1	-125	10.1981	11.4806	9.18417	59.5506	0.445	9.40295	21	2	0.172141	tidal flat or veg
292	3	0	2004271	2004	6	30	1400	412266	5.35941e+06	7550.67	46461	-171	10.6228	11.889	44.8595	17.3239	0.556	9.74009	18	2	0.0779992	beach with sand
292	4	0	2004271	2004	6	30	1400	390348	5.35586e+06	1537.89	65328	-34	10.8392	11.9693	5.79822	83.4401	0.153	31.0177	21	2	0.0846283	gravel beach
292	5	0	2004271	2004	6	30	1400	424295	5.34513e+06	7428.64	29729.1	-169	10.3267	11.6393	2.54875	49.2244	0.495	9.59919	21	2	0.135681	beach with sand
292	6	1	2004271	2004	6	30	1400	422441	5338129	1437.72	105744	-14	10.9217	11.5217	106.287	17.6943	0.445	4.23852	21	1	0.18118	rock
293	1	0	2004271	2004	7	1	1142	415699	5.34421e+06	2012.16	37858.9	-143	11.334	13.4644	31.5759	41.1291	0.17	9.05901	21	2	0.152167	gravel beach
293	2	0	2004271	2004	7	1	1142	441095	5.34663e+06	9603.66	15346.2	-170	11.515	12.9913	8.68117	30.0192	0.828	12.9395	34	3	0.0971116	rock
293	3	0	2004271	2004	7	1	1142	463692	5.35262e+06	3306.56	19268.3	-91	11.04	12.6068	31.7561	20.7901	0.302	11.7707	67	3	0.0574233	rock
293	4	0	2004271	2004	7	1	1142	445178	5.34355e+06	8612.25	10244.2	-167	11.9767	13.1583	31.483	11.9522	0.528	13.8778	23	3	0.10882	rock
293	5	0	2004271	2004	7	1	1142	472130	5.33814e+06	6448.87	19372.6	-110	12.0539	13.2186	11.3944	12.8742	0.34	14.0707	65	3	0.0873402	rock
293	6	1	2004271	2004	7	1	1142	429368	5335569	372.954	98631.4	-5	10.845	12.9583	28.5695	49.6128	3.07	28.6305	21	1	0.186604	beach with sand
294	1	0	2004271	2004	7	2	1452	476706	5.35406e+06	6171.4	29521.7	-68	11.5128	13.0218	4.65094	14.294	0.394	11.266	59	4	0.0420559	rock
294	2	0	2004271	2004	7	2	1452	477511	5.35199e+06	8186.99	29041.8	-89	11.6775	13.3805	6.2525	2.857	0.369	12.3432	59	4	0.0467479	rock
294	3	0	2004271	2004	7	2	1452	415712	5.35435e+06	10812.7	41072.4	-177	11.75	13.1805	4.23169	16.6109	0.475	11.4592	18	2	0.0959494	gravel beach
294	4	0	2004271	2004	7	2	1452	462738	5.35636e+06	2224.42	22005.7	-61	12.22	12.4883	73.9263	74.3453	0.502	5.82013	67	3	0.0437347	beach with sand
294	5	0	2004271	2004	7	2	1452	444947	5.35198e+06	3025.27	17170	-159	11.606	13.2928	20.3184	40.8936	0.305	16.2476	48	3	0.0739099	rock
294	6	1	2004271	2004	7	2	1452	440268	5335043	1151.99	89756.2	-17	11.2067	12.4063	79.8401	81.4471	1.545	36.2116	23	1	0.170247	beach with sand
295	1	0	2004271	2004	7	3	1519	430601	5.35396e+06	4760.14	28114.6	-148	11.937	12.8036	13.4074	37.4254	0.199	13.6266	34	3	0.082476	beach with sand
295	2	0	2004271	2004	7	3	1519	399438	5.35402e+06	4849.35	56106.8	-132	11.6225	12.994	26.9891	5.67647	0.205	9.92594	21	2	0.0957341	beach with sand
295	3	0	2004271	2004	7	3	1519	479979	5.35032e+06	10176.4	30380.8	-98	11.6365	13.1692	4.10753	5.48055	0.283	11.1016	59	4	0.0500624	rock
295	4	0	2004271	2004	7	3	1519	433252	5.35584e+06	2985.97	27353.1	-133	12.09	12.4573	56.3558	28.7888	0.17	14.4018	34	3	0.0736516	gravel beach
295	5	0	2004271	2004	7	3	1519	429868	5.34019e+06	4916.45	23202.6	-85	11.5412	13.3595	75.7083	47.5391	3.07	12.2907	21	2	0.166932	beach with sand
295	6	1	2004271	2004	7	3	1519	440020	5334984	1112.29	89907.4	-17	11.2067	12.4063	79.8401	81.4471	1.545	36.2116	23	1	0.171065	beach with sand
296	1	0	2004271	2004	7	4	1025	414611	5.34538e+06	2499.95	39169.6	-159	12.2014	13.3215	30.8653	31.5311	0.17	9.19012	15	2	0.146873	gravel beach
296	2	0	2004271	2004	7	4	1025	432768	5.35447e+06	4185.59	26769.2	-139	12.2812	12.4491	8.76193	53.0059	0.199	14.5713	34	3	0.0789462	gravel beach
296	3	0	2004271	2004	7	4	1025	411446	5.35967e+06	7610.1	47304.6	-172	11.719	12.63	17.567	16.4539	0.185	13.8364	18	2	0.0772674	beach with sand
296	4	0	2004271	2004	7	4	1025	429410	5.35215e+06	6849.38	28027.5	-174	11.5833	12.92	5.71964	3.45095	0.26	13.8474	34	3	0.0905256	beach with sand
296	5	0	2004271	2004	7	4	1025	478758	5.33166e+06	1896.93	26436.3	-22	12.3838	12.7159	47.0378	24.1757	0.354	5.0505	67	2	0.0997374	beach with sand
296	6	1	2004271	2004	7	4	1025	435961	5335954	1693.89	93652.8	-13	11.285	12.9017	66.8615	138.762	1.411	5.69637	23	1	0.176101	beach with sand
297	1	0	2004271	2004	7	5	1453	444565	5.33465e+06	148.331	8501.5	-2	12.345	12.475	18.0344	62.2254	1.088	0.246856	23	1	0.157591	rock
297	2	0	2004271	2004	7	5	1453	423850	5.34227e+06	5416.71	29487.2	-109	11.615	13.3806	44.9381	53.2557	0.302	9.76644	21	2	0.158108	rock
297	3	0	2004271	2004	7	5	1453	407314	5.36561e+06	3594.18	53894.1	-81	10.6975	12.5208	12.3993	4.16407	0.18	15.8785	18	1	0.0593603	beach with sand
297	4	0	2004271	2004	7	5	1453	416720	5.35059e+06	8054.23	38664.5	-195	12.2883	13.3665	9.70617	27.9516	0.391	11.8723	15	2	0.113684	gravel beach
297	5	0	2004271	2004	7	5	1453	425657	5.34854e+06	10659	29612.8	-191	11.6088	12.8545	21.7462	32.5757	0.387	9.82481	21	3	0.112909	beach with sand
297	6	1	2004271	2004	7	5	1453	429262	5335416	188.164	98625.9	-4	10.845	13.573	10.168	17.9062	3.07	28.6305	21	1	0.187551	beach with sand
299	1	0	2004271	2004	7	7	1643	465888	5.34599e+06	7815.11	16029.4	-146	12.518	12.9159	8.75753	6.67185	0.365	12.7412	28	3	0.0748138	rock
299	2	0	2004271	2004	7	7	1643	437173	5.35752e+06	545.273	26024.2	-20	11.195	12.495	40.4195	46.2104	0.17	6.49586	34	3	0.0635788	beach with sand
299	3	0	2004271	2004	7	7	1643	439125	5.33573e+06	1339.69	13721.2	-17	11.2575	12.3712	65.9271	59.7544	1.545	35.8919	23	1	0.16973	beach with sand
299	4	0	2004271	2004	7	7	1643	464835	5.35252e+06	4359.59	19852.4	-96	11.1583	12.8736	31.6732	25.39	0.467	11.2891	67	3	0.0561749	rock
299	5	0	2004271	2004	7	7	1643	445404	5.34887e+06	5501.14	14232.6	-177	11.565	13.2268	16.5682	35.7034	0.651	13.0122	28	3	0.0820886	rock
299	6	1	2004271	2004	7	7	1643	436137	5335057	1206.27	92952.9	-6	11.285	12.9017	66.8615	138.762	1.411	5.69637	23	1	0.179588	beach with sand
300	1	0	2004271	2004	7	10	1738	436932	5.34151e+06	7028.71	16584.8	-155	11.4857	12.775	14.4249	45.5808	1.411	11.427	23	2	0.141793	beach with sand
300	2	0	2004271	2004	7	10	1738	402771	5.36068e+06	9934.68	55478.8	-189	12.6592	12.8768	5.90688	4.67773	0.261	14.5237	18	2	0.0774827	beach with sand
300	3	0	2004271	2004	7	10	1738	468086	5.33984e+06	7654.72	15592.3	-132	12.222	13.41	18.1843	2.28795	0.512	14.978	59	3	0.0897938	rock
300	4	0	2004271	2004	7	10	1738	412963	5.34826e+06	4216.27	41484	-183	11.695	13.0836	52.7521	40.4862	0.338	9.63874	15	2	0.132151	gravel beach
300	5	0	2004271	2004	7	10	1738	464744	5.35481e+06	3826.35	21670.5	-91	11.3163	12.5771	11.2925	4.25571	0.502	11.9587	67	3	0.0486419	rock
300	6	1	2004271	2004	7	10	1738	423237	5.33654e+06	329.487	104178	-1	11.5217	13.335	4.84933	9.14817	0.302	26.1164	21	1	0.18669	beach with sand
301	1	0	2004271	2004	7	11	1113	436633	5.34551e+06	10830.3	18411.6	-156	11.315	12.9204	3.51838	9.95053	0.889	11.063	23	3	0.11235	rock
301	2	0	2004271	2004	7	11	1113	401930	5.3509e+06	2984.85	52819.1	-92	12.0575	12.955	75.3114	27.1061	0.156	9.5142	54	2	0.110671	beach with sand
301	3	0	2004271	2004	7	11	1113	444062	5.34083e+06	6127.12	9666.6	-140	11.9595	12.7392	35.968	31.0025	1.088	11.0951	23	2	0.125264	rock
301	4	0	2004271	2004	7	11	1113	428100	5.35775e+06	2626.61	32446.8	-104	11.865	12.9235	28.5865	6.8921	0.165	15.477	34	2	0.0730059	rock
301	5	0	2004271	2004	7	11	1113	445404	5.34012e+06	5200.18	8147.48	-141	11.9285	12.5837	42.6877	37.8019	0.461	14.4909	23	2	0.125479	rock
301	6	1	2004271	2004	7	11	1113	426794	5336250	906.105	101111	-12	11.595	13.655	9.37062	69.4741	3.07	27.7378	21	1	0.18768	beach with sand
302	1	0	2004271	2004	7	12	1101	462953	5.33851e+06	6434.65	10300.5	-140	12.3322	13.2881	5.89807	4.36142	0.437	12.5789	59	2	0.0979295	beach with sand
302	2	0	2004271	2004	7	12	1101	455171	5.33366e+06	1904.73	3865.74	-29	10.8425	13.219	26.9298	23.3857	0.3	44.9047	23	1	0.127545	beach with sand
302	3	0	2004271	2004	7	12	1101	438634	5.35e+06	6310.75	19427.1	-179	11.424	12.6945	3.94308	13.3688	0.828	12.5242	34	3	0.0885885	rock
302	4	0	2004271	2004	7	12	1101	432059	5.33676e+06	2214.88	20750.9	-22	11.117	12.995	33.982	84.9358	1.411	4.98694	23	1	0.17976	beach with sand
302	5	0	2004271	2004	7	12	1101	438396	5.34102e+06	6487.83	15042	-151	11.4521	12.6817	3.53969	34.784	1.545	10.4722	23	2	0.141535	beach with sand
302	6	1	2004271	2004	7	12	1101	421659	5338294	890.367	106478	-14	11.375	13.34	47.7974	54.107	0.302	32.222	15	1	0.180276	rock
303	1	0	2004271	2004	7	13	615	430421	5.354e+06	4765.41	28284.8	-148	11.8325	12.5268	11.476	11.923	0.199	13.6266	34	3	0.082476	beach with sand
303	2	0	2004271	2004	7	13	615	385990	5.37486e+06	3890.99	76937.6	-149	12.204	12.4022	22.0916	11.4992	0.938	15.0312	12	2	0.0448969	rock
303	3	0	2004271	2004	7	13	615	401802	5.37294e+06	431.645	62560.2	-23	10.85	12.225	148.002	56.1722	0.208	36.8611	18	1	0.0472214	rock
303	4	0	2004271	2004	7	13	615	446234	5.35182e+06	2484.09	16469.8	-153	11.6487	13.0372	24.4571	18.1567	0.305	16.2442	48	3	0.0723172	rock
303	5	0	2004271	2004	7	13	615	368969	5.3252e+06	4658.35	84628.8	-32	13.6981	14.5864	78.3202	32.2175	0.46	11.1468	15	5	0.0938401	gravel beach
303	6	1	2004271	2004	7	13	615	405981	5347950	1921.75	124861	-66	11.617	13.3128	10.5074	46.7626	0.183	32.4255	59	2	0.130128	beach with sand
305	1	0	2004303	2004	6	18	1322	451205	5.34324e+06	8118.18	15030.6	-165	10.6364	12.185	2.32215	24.8644	0.76	13.4754	28	2	0.0956911	rock
305	2	0	2004303	2004	6	18	1322	430339	5.33856e+06	3316.88	6354.93	-42	10.3575	11.4037	10.121	33.2277	1.721	8.39734	21	2	0.174508	beach with sand
305	3	0	2004303	2004	6	18	1322	486732	5.33278e+06	208.241	50658	-1	9.365	12.1625	29.0545	12.6156	0.341	34.577	34	2	0.0868667	beach with sand
305	4	0	2004303	2004	6	18	1322	483194	5.34367e+06	9809.25	46786.5	-148	11.2727	12.6581	1.84864	4.65038	0.519	14.9715	34	4	0.0615557	beach with sand
305	5	0	2004303	2004	6	18	1322	477067	5.33775e+06	8112.41	40553.7	-84	11.0505	12.5467	1.91054	6.25392	0.351	14.0948	67	3	0.0819595	beach with sand
305	6	1	2004303	2004	6	18	1322	442443	5335607	1461.5	7234.58	-34	9.98833	11.2275	40.6096	34.7514	0.456	44.0855	23	1	0.159356	beach with sand
306	1	0	2004303	2004	6	19	1328	479336	5.35331e+06	7121.48	44843.4	-80	10.4714	11.6777	1.75944	3.9875	0.755	11.7175	59	4	0.0423572	rock
306	2	0	2004303	2004	6	19	1328	466234	5.35878e+06	1692.75	35207.5	-66	10.2075	11.1067	3.91667	15.7711	2.298	39.6617	78	3	0.0338341	rock
306	3	0	2004303	2004	6	19	1328	437401	5.34895e+06	7542.2	9158.23	-176	10.0915	11.3	1.65669	12.7086	0.397	10.5711	34	3	0.0940554	rock
306	4	0	2004303	2004	6	19	1328	479080	5.3329e+06	3165.17	43074.2	-31	11.0471	12.3906	3.35142	28.6507	1.008	9.77825	67	2	0.0954759	beach with sand
306	5	0	2004303	2004	6	19	1328	472767	5.347e+06	13345.1	36905.3	-117	10.6004	11.8611	1.90427	12.3729	0.515	14.1197	81	4	0.0682708	rock
306	6	1	2004303	2004	6	19	1328	439016	5335828	1387.76	4688.98	-21	10.2217	11.2575	34.9447	65.9271	0.35	34.7736	23	1	0.169558	beach with sand
307	1	0	2004303	2004	6	20	1421	467530	5.36195e+06	1901.73	38055	-24	10.435	10.88	30.4827	43.6591	2.298	6.72851	59	1	0.0233739	gravel beach
307	2	0	2004303	2004	6	20	1421	453941	5.34368e+06	7682.54	17796.8	-172	10.6059	12.1558	2.29962	53.3176	0.713	12.68	34	3	0.0889759	rock
307	3	0	2004303	2004	6	20	1421	483359	5.33098e+06	706.593	47621.8	-8	9.9625	10.78	34.9818	40.9872	1.008	4.91467	67	2	0.0975851	beach with sand
307	4	0	2004303	2004	6	20	1421	416525	5.354e+06	10762.8	24548.4	-176	10.5543	11.75	11.5065	4.23169	0.24	11.1762	15	2	0.0969825	gravel beach
307	5	0	2004303	2004	6	20	1421	490593	5.33758e+06	1346.92	54073.5	-102	10.5143	11.5825	4.7845	7.22264	0.36	10.9773	34	3	0.0619	beach with sand
307	6	1	2004303	2004	6	20	1421	445309	5335116	295.389	9930.97	-19	10.0217	11.2038	23.3703	42.4051	0.501	35.6151	23	1	0.151866	rock
308	1	0	2004303	2004	6	21	1427	415830	5.35206e+06	8884.28	24074.7	-185	10.5033	12.2275	6.30592	5.19323	0.208	11.8649	15	2	0.107141	gravel beach
308	2	0	2004303	2004	6	21	1427	435046	5.34681e+06	10307.7	7149.31	-164	10.2236	11.3358	2.22873	3.65185	0.203	11.0742	34	3	0.107443	rock
308	3	0	2004303	2004	6	21	1427	474801	5.35113e+06	9432.53	39870.7	-93	10.6485	11.365	2.06031	19.559	0.755	12.3885	75	4	0.0531187	rock
308	4	0	2004303	2004	6	21	1427	462507	5.34608e+06	5590.43	26684.4	-159	10.3755	12.0237	1.80829	5.534	0.525	11.02	28	3	0.0765787	rock
308	5	0	2004303	2004	6	21	1427	457244	5.33469e+06	1789.79	21307.3	-34	10.4969	10.8425	2.77508	64.9605	1.161	12.5343	25	2	0.118118	beach with sand
308	6	1	2004303	2004	6	21	1427	444590	5335555	1037.01	9089.89	-45	10.0217	11.2038	23.3703	42.4051	0.456	0.246856	23	1	0.152253	rock
309	1	0	2004303	2004	6	22	1433	404448	5.35473e+06	7553.99	35408.7	-204	10.9225	12.2542	18.2708	8.62491	0.28	5.7477	59	2	0.0977143	beach with sand
309	2	0	2004303	2004	6	22	1433	418710	5.34432e+06	3166.69	18413.1	-155	10.6239	11.275	5.5618	24.5678	0.205	9.69916	21	2	0.147777	beach with sand
309	3	0	2004303	2004	6	22	1433	459929	5.33697e+06	3846.09	23537.3	-55	10.5475	11.84	2.14042	17.9748	1.161	9.46247	45	2	0.104516	beach with sand
309	4	0	2004303	2004	6	22	1433	411963	5.36285e+06	4533.2	33694.5	-115	10.0038	11.643	28.8263	12.7785	0.552	14.7893	18	2	0.0667642	gravel beach
309	5	0	2004303	2004	6	22	1433	429474	5.35179e+06	7163.04	13908.4	-176	10.0905	11.5833	2.04608	5.71964	0.305	13.8474	34	3	0.0915587	beach with sand
309	6	1	2004303	2004	6	22	1433	441172	5334540	637.365	7011.21	-15	9.68167	11.4983	91.3432	23.3592	0.456	37.8863	23	1	0.169816	beach with sand
310	1	0	2004303	2004	6	23	1905	445653	5.34184e+06	6837.62	9308.21	-154	10.5325	11.9222	2.29508	11.4492	0.501	13.9526	23	2	0.11588	rock
310	2	0	2004303	2004	6	23	1905	471312	5.36009e+06	1946.52	40222.4	-68	10.2122	11.208	3.28819	24.9252	0.247	5.96527	81	1	0.0274203	gravel beach
310	3	0	2004303	2004	6	23	1905	448045	5.33883e+06	3706.83	11521.6	-136	10.2594	11.8825	7.89308	13.832	0.501	9.81946	23	2	0.122767	rock
310	4	0	2004303	2004	6	23	1905	422732	5.35147e+06	10111.6	18079.9	-184	10.3845	12.035	2.41315	3.19	0.296	13.0801	21	3	0.101847	rock
310	5	0	2004303	2004	6	23	1905	411122	5.35491e+06	9208.86	29578.5	-196	10.6	12.2608	5.64456	15.3912	0.556	9.71873	15	2	0.0961216	rock
310	6	1	2004303	2004	6	23	1905	440345	5334456	562.707	6566.41	-9	9.96	11.4983	10.9131	24.3714	0.35	36.2116	23	1	0.172743	beach with sand
311	1	0	2004303	2004	6	25	1106	407795	5.36202e+06	6574.26	36333.6	-186	10.955	12.3943	14.2217	26.1045	0.607	14.3913	18	2	0.0708966	gravel beach
311	2	0	2004303	2004	6	25	1106	407483	5.35225e+06	5813.14	31626.4	-205	10.6855	12.1175	19.2288	5.97755	0.29	5.9896	59	2	0.109337	beach with sand
311	3	0	2004303	2004	6	25	1106	443542	5.33694e+06	2394.86	7549.22	-68	10.0679	11.3125	42.8026	22.0963	0.456	43.0116	23	2	0.148035	beach with sand
311	4	0	2004303	2004	6	25	1106	469635	5.34722e+06	10339.7	33885.5	-139	10.6127	11.9343	3.79733	26.0081	0.494	14.6285	67	4	0.0695192	rock
311	5	0	2004303	2004	6	25	1106	473328	5.35023e+06	10773.2	38205.4	-108	10.5561	11.6433	2.07218	4.61594	0.755	11.9086	81	4	0.0576815	rock
311	6	1	2004303	2004	6	25	1106	440430	5334763	861.813	6369.02	-17	9.96	11.4983	10.9131	24.3714	0.35	36.2116	23	1	0.170978	beach with sand
312	1	0	2004303	2004	6	26	1521	417099	5.34981e+06	7565.85	21879.4	-199	10.4481	12.3583	3.27277	35.1427	0.178	5.64289	15	2	0.118204	gravel beach
312	2	0	2004303	2004	6	26	1521	475824	5.33311e+06	3996.98	39827.9	-47	10.735	11.8017	3.15891	36.3616	1.008	13.6891	71	2	0.097456	beach with sand
312	3	0	2004303	2004	6	26	1521	413634	5.34973e+06	5835.5	24980.2	-202	10.5428	12.17	43.5839	23.1206	0.178	5.91776	15	2	0.122724	gravel beach
312	4	0	2004303	2004	6	26	1521	469605	5.33436e+06	2231.47	33488.7	-84	10.9606	11.686	2.59344	22.7685	0.845	13.3974	65	2	0.10189	rock
312	5	0	2004303	2004	6	26	1521	479436	5.34996e+06	10408.5	44051.3	-94	10.5881	11.6365	1.73269	4.10753	0.527	11.0121	59	4	0.0519134	rock
312	6	1	2004303	2004	6	26	1521	441654	5335214	1343.47	6867.19	-23	10.1043	11.1442	37.5551	49.9155	0.456	12.5846	23	1	0.164522	beach with sand
313	1	0	2004303	2004	6	27	1055	471404	5.34766e+06	11844.9	35708.4	-125	10.6208	11.7379	1.82818	2.4965	0.494	13.5909	67	4	0.0673238	rock
313	2	0	2004303	2004	6	27	1055	465506	5.36255e+06	458.768	36794.4	-4	10.435	10.88	30.4891	32.5707	2.298	38.9546	78	1	0.0218243	beach with sand
313	3	0	2004303	2004	6	27	1055	445325	5.33649e+06	1610.68	9371.49	-67	10.0217	11.2038	23.3703	42.4051	0.501	41.5255	23	2	0.144548	rock
313	4	0	2004303	2004	6	27	1055	477943	5.35955e+06	785.019	45836.5	-49	9.92056	10.62	2.21275	3.85553	0.536	5.84231	59	3	0.0279368	rock
313	5	0	2004303	2004	6	27	1055	479931	5.3602e+06	2433.71	47912.1	-67	10.0322	11.1806	2.66238	5.98672	0.337	6.12049	59	3	0.026258	rock
313	6	1	2004303	2004	6	27	1055	447284	5336456	1252.32	11235.3	-83	10.1429	10.97	26.02	44.3624	0.501	10.1922	23	2	0.137058	rock
314	1	0	2004303	2004	6	28	832	459426	5.34054e+06	7318.15	22871.4	-139	10.6415	12.005	1.792	4.62257	1.161	11.571	45	3	0.0948732	beach with sand
314	2	0	2004303	2004	6	28	832	424221	5.35779e+06	3959.56	21794.6	-120	9.95875	12.3436	2.91427	10.938	0.516	15.3756	25	2	0.0758039	rock
314	3	0	2004303	2004	6	28	832	433544	5.35617e+06	2744.48	16618.3	-124	9.907	12.09	3.58645	56.3558	0.134	14.8746	34	3	0.0720158	beach with sand
314	4	0	2004303	2004	6	28	832	406506	5.35511e+06	8664.66	33724.9	-217	10.9943	12.5425	11.6387	4.91673	0.307	6.66507	59	2	0.0962077	rock
314	5	0	2004303	2004	6	28	832	425993	5.34531e+06	8975.66	11910.6	-176	10.222	11.5119	2.37409	42.9257	0.495	9.25258	21	2	0.131505	beach with sand
314	6	1	2004303	2004	6	28	832	444480	5334815	288.886	9367.04	-33	10.12	12.345	9.076	18.0344	0.456	0.246856	23	1	0.156515	rock
315	1	0	2004303	2004	6	29	1158	475366	5.34572e+06	14616.5	39244.1	-109	11.0385	12.1288	1.8274	4.58993	0.403	10.9696	59	4	0.0691748	rock
315	2	0	2004303	2004	6	29	1158	460080	5.34747e+06	3427.55	24724.7	-148	10.383	11.5887	1.70393	9.06769	0.753	11.2892	28	3	0.0744695	rock
315	3	0	2004303	2004	6	29	1158	466547	5.35062e+06	6444.13	31865.5	-121	10.345	11.9337	1.64153	3.19453	0.4	12.161	67	3	0.0609961	rock
315	4	0	2004303	2004	6	29	1158	467418	5.33265e+06	480.391	31676.7	-43	10.8667	12.16	4.27558	38.6151	1.635	13.6676	65	2	0.107873	rock
315	5	0	2004303	2004	6	29	1158	415265	5.35e+06	6818.6	23605.8	-207	10.4628	12.1525	13.9106	28.3557	0.178	5.73175	15	2	0.119151	gravel beach
315	6	1	2004303	2004	6	29	1158	442995	5335077	776.683	7992.81	-25	9.98833	11.2275	40.6096	34.7514	0.456	36.7338	23	1	0.160346	beach with sand
316	1	0	2004303	2004	6	30	1332	478757	5.36325e+06	772.408	48258.3	-17	9.41	10.48	3.44537	7.21643	0.536	39.3358	59	2	0.0201024	rock
316	2	0	2004303	2004	6	30	1332	449502	5.33813e+06	3420.65	13047	-127	10.2238	11.0733	4.09062	34.4177	0.501	10.4057	17	2	0.121045	rock
316	3	0	2004303	2004	6	30	1332	451119	5.33846e+06	4009.77	14616.8	-137	10.6041	11.698	2.72142	23.6727	0.501	10.8285	17	2	0.115707	rock
316	4	0	2004303	2004	6	30	1332	480027	5.35625e+06	4685	46461	-69	10.2958	11.26	3.08853	3.96106	0.342	12.0423	59	4	0.0364599	rock
316	5	0	2004303	2004	6	30	1332	482330	5.34893e+06	12249.5	46660.8	-32	10.9158	11.6925	2.0145	3.04773	0.527	12.1269	59	4	0.0504068	rock
316	6	1	2004303	2004	6	30	1332	447688	5335464	355.456	11946.8	-36	10.1429	10.97	26.02	44.3624	0.501	0.251834	23	1	0.140502	rock
317	1	0	2004303	2004	7	1	1130	479255	5.33034e+06	821.289	43729.2	-11	13.3775	12.8957	27.5261	71.6121	0.354	35.1009	67	1	0.103439	beach with sand
317	2	0	2004303	2004	7	1	1130	477699	5.35186e+06	8326.83	42856.5	-91	11.6775	13.3805	6.2525	2.857	0.369	12.3432	59	4	0.0470492	rock
317	3	0	2004303	2004	7	1	1130	433017	5.35876e+06	96.3143	19267.2	-6	11.105	12.665	23.1895	44.5777	0.199	35.9021	34	2	0.0636219	beach with sand
317	4	0	2004303	2004	7	1	1130	484012	5.34052e+06	6820.73	47451.4	-149	11.825	13.3812	3.05408	8.0551	0.305	11.8528	34	3	0.0685291	beach with sand
317	5	0	2004303	2004	7	1	1130	449042	5.35377e+06	31.5212	18709.4	-1	10.765	11.76	10.6533	16.7781	0.305	39.4792	43	1	0.0634497	rock
317	6	1	2004303	2004	7	1	1130	444892	5334719	334.301	9767.48	-14	12.345	12.475	18.0344	62.2254	0.461	0.246856	23	1	0.155955	rock
318	1	0	2004303	2004	7	2	1440	439445	5.33807e+06	3653.84	3373.44	-73	11.4675	12.476	7.36892	28.7309	1.545	12.6778	23	2	0.1563	beach with sand
318	2	0	2004303	2004	7	2	1440	439181	5.35147e+06	4829.62	11931.3	-174	11.1263	12.7528	10.7082	27.6352	0.691	15.9562	34	3	0.0828204	rock
318	3	0	2004303	2004	7	2	1440	464627	5.34991e+06	4706.22	29818	-100	10.9683	12.5786	27.6333	24.605	0.369	11.6586	67	3	0.064698	rock
318	4	0	2004303	2004	7	2	1440	475173	5.35214e+06	8361.47	40522.2	-83	11.365	13.405	19.559	24.604	0.369	12.176	59	4	0.0488141	rock
318	5	0	2004303	2004	7	2	1440	426163	5.35528e+06	5334.07	18630.6	-142	12.2829	12.7017	16.1582	10.2803	0.165	15.3433	34	2	0.0832939	gravel beach
318	6	1	2004303	2004	7	2	1440	448578	5335765	886.154	12679.9	-71	10.85	12.28	18.9966	44.5151	0.461	38.738	23	2	0.136068	rock
319	1	0	2004303	2004	7	3	1522	435297	5.35003e+06	7320.84	10277.8	-175	11.228	12.555	3.25707	14.4934	0.596	10.807	34	3	0.0933666	rock
319	2	0	2004303	2004	7	3	1522	434508	5.34069e+06	5816	2230.37	-134	11.4793	12.65	9.66864	65.8093	1.411	10.1141	23	2	0.153588	beach with sand
319	3	0	2004303	2004	7	3	1522	473775	5.33789e+06	6939.15	37259.5	-111	12.1389	13.3492	4.70838	10.147	0.34	13.5038	65	3	0.0847574	beach with sand
319	4	0	2004303	2004	7	3	1522	477848	5.3498e+06	10384.4	42470.3	-86	11.97	13.3595	7.4625	2.96368	0.396	11.9813	59	4	0.0546253	rock
319	5	0	2004303	2004	7	3	1522	442167	5.3529e+06	4093.31	14226.6	-146	11.31	13.1005	39.3676	56.3821	0.371	15.8265	54	3	0.0743834	gravel beach
319	6	1	2004303	2004	7	3	1522	440755	5334204	279.449	7011.03	-7	11.4983	12.5433	24.3714	77.1102	1.545	37.8863	23	1	0.173174	beach with sand
320	1	0	2004303	2004	7	4	1031	485256	5.34307e+06	8219.96	48798	-148	12.5409	13.2788	4.55146	13.6745	0.493	11.0162	34	4	0.0588868	beach with sand
320	2	0	2004303	2004	7	4	1031	473028	5.35508e+06	6114.96	39523.6	-44	11.7367	12.814	5.15306	4.11561	0.259	11.9546	81	4	0.042185	gravel beach
320	3	0	2004303	2004	7	4	1031	446154	5.34683e+06	6833.72	11873.6	-179	12.1361	13.5267	4.82953	9.21625	0.651	13.209	28	3	0.0891481	rock
320	4	0	2004303	2004	7	4	1031	409446	5.35297e+06	6840.34	30137.7	-214	12.345	12.9805	4.17345	2.34532	0.274	5.88551	59	2	0.105463	beach with sand
320	5	0	2004303	2004	7	4	1031	450703	5.33807e+06	3532.41	14245.5	-129	11.185	12.2822	13.0689	16.8511	0.461	10.3049	17	2	0.118592	rock
320	6	1	2004303	2004	7	4	1031	443677	5335070	518.968	8554.87	-36	11.3125	12.4213	22.0963	55.5114	1.088	0.244636	23	1	0.158194	beach with sand
321	1	0	2004303	2004	7	5	1447	445650	5.35535e+06	544.693	17990.8	-14	11.04	12.5975	21.3181	14.2202	0.305	6.90905	59	2	0.0634067	gravel beach
321	2	0	2004303	2004	7	5	1447	440120	5.34491e+06	10496.6	6201.1	-159	11.6031	12.8014	4.47845	63.2262	0.51	13.4162	23	3	0.109767	beach with sand
321	3	0	2004303	2004	7	5	1447	479196	5.34688e+06	13414.4	43209.3	-64	11.9441	13.5329	4.47675	2.38421	0.396	12.347	59	4	0.0603073	rock
321	4	0	2004303	2004	7	5	1447	413844	5.3555e+06	10373.8	27601.2	-177	11.448	12.77	9.64892	34.6032	0.185	9.67795	18	2	0.0909561	beach with sand
321	5	0	2004303	2004	7	5	1447	440945	5.35364e+06	3142.76	14488.8	-133	10.7325	13.1736	16.3727	13.3451	0.691	16.0862	34	3	0.0738668	beach with sand
321	6	1	2004303	2004	7	5	1447	438490	5334877	341.634	5309.84	-9	11.2043	12.5007	26.5191	45.6737	1.545	36.4168	23	1	0.175757	beach with sand
322	1	0	2004303	2004	7	7	1644	440048	5.34589e+06	10440.6	6996.9	-164	11.4336	12.972	21.8354	34.4501	0.51	13.4733	34	3	0.103267	rock
322	2	0	2004303	2004	7	7	1644	470995	5.33101e+06	1228.8	35540.9	-22	11.96	13.13	7.9553	52.8191	0.564	13.6266	71	1	0.108519	beach with sand
322	3	0	2004303	2004	7	7	1644	429929	5.3421e+06	6828.22	7015.29	-155	11.5256	13.04	41.5154	45.2799	3.07	12.3027	21	2	0.154191	beach with sand
322	4	0	2004303	2004	7	7	1644	475114	5.3357e+06	6228.97	38768.6	-87	12.5783	12.9061	9.71675	28.25	0.34	13.5743	71	2	0.0901812	beach with sand
322	5	0	2004303	2004	7	7	1644	420178	5.34967e+06	8693.1	19118.7	-194	12.0579	13.046	10.0928	28.4801	0.273	9.73853	21	2	0.113641	beach with sand
322	6	1	2004303	2004	7	7	1644	434762	5335875	1014.75	4343.36	-18	12.43	12.9333	56.7531	102.934	1.411	34.6928	23	1	0.178985	beach with sand
324	1	0	2004303	2004	7	10	1731	432936	5.35872e+06	130.932	19238.3	-1	11.105	12.665	23.1895	44.5777	0.199	36.2828	34	2	0.0637941	beach with sand
324	2	0	2004303	2004	7	10	1731	430612	5.34294e+06	7702.99	6719.63	-165	11.5894	12.9504	14.3772	54.5152	0.93	11.8191	21	2	0.146184	beach with sand
324	3	0	2004303	2004	7	10	1731	453258	5.33266e+06	572.595	18167.5	-5	11.515	12.865	3.1962	44.3652	0.3	36.485	17	1	0.136671	beach with sand
324	4	0	2004303	2004	7	10	1731	451464	5.33857e+06	4225.89	14950.7	-139	11.5933	12.7895	18.4065	4.00377	0.461	10.8285	17	2	0.114674	rock
324	5	0	2004303	2004	7	10	1731	451876	5.33505e+06	1134.67	16037.1	-61	10.26	12.231	16.7342	20.0803	0.461	0.257788	17	1	0.131075	rock
324	6	1	2004303	2004	7	10	1731	433189	5335585	1054.1	5421.27	-14	11.04	13.09	19.7553	104.723	1.411	31.0781	23	1	0.182343	beach with sand
325	1	0	2004303	2004	7	11	1104	445187	5.338e+06	3119.94	8811.08	-107	11.6981	12.3836	21.3732	85.8506	0.461	12.4549	23	2	0.13723	rock
325	2	0	2004303	2004	7	11	1104	404588	5.34732e+06	1098.69	32843.2	-48	11.599	13.2129	20.5806	19.8432	0.183	39.694	59	1	0.132237	rock
325	3	0	2004303	2004	7	11	1104	447612	5.3402e+06	5003.08	11051.9	-148	11.9688	12.8081	23.6193	30.5395	0.461	14.6404	23	2	0.118118	rock
325	4	0	2004303	2004	7	11	1104	447315	5.33569e+06	489.588	11516	-37	10.97	12.3956	44.3624	34.5198	0.461	0.251834	23	2	0.141018	rock
325	5	0	2004303	2004	7	11	1104	448087	5.34909e+06	3861.64	14782.6	-172	11.541	13.3425	4.20433	12.0553	0.651	10.2268	28	3	0.0788601	rock
325	6	1	2004303	2004	7	11	1104	437771	5335255	941.154	4727.16	-12	11.2043	12.5007	26.5191	45.6737	1.545	36.4168	23	1	0.17567	beach with sand
326	1	0	2004303	2004	7	12	1037	407260	5.36209e+06	6767.75	36807	-190	12.5917	12.591	4.6431	23.8201	0.384	14.4956	18	2	0.0710258	gravel beach
326	2	0	2004303	2004	7	12	1037	466097	5.35831e+06	1797.78	34839.6	-72	11.1067	12.8839	15.7711	22.7033	0.288	6.15594	59	3	0.0352116	rock
326	3	0	2004303	2004	7	12	1037	407969	5.35962e+06	8713.29	34780.7	-188	12.3557	12.7615	27.7362	12.7851	0.429	11.0079	18	2	0.0800224	gravel beach
326	4	0	2004303	2004	7	12	1037	412366	5.35811e+06	8751.35	30329.3	-170	12.22	12.4325	13.0044	17.6034	0.185	10.0253	18	2	0.0828204	beach with sand
326	5	0	2004303	2004	7	12	1037	415520	5.35505e+06	10226.9	25976.6	-171	11.75	13.1805	4.23169	16.6109	0.475	13.5395	18	2	0.0930653	beach with sand
326	6	1	2004303	2004	7	12	1037	437824	5336366	1942.95	3681.6	-24	11.2043	12.5007	26.5191	45.6737	1.545	35.8279	23	1	0.170333	beach with sand
328	1	0	2004303	2004	7	15	1620	471260	5.36202e+06	427.606	41185.5	-16	10.66	12.807	22.8197	45.5189	0.237	6.4536	81	1	0.0225561	human structure
328	2	0	2004303	2004	7	15	1620	429459	5.33646e+06	1236.23	7861.35	-9	11.425	12.9583	16.4825	38.1497	3.07	4.25638	21	1	0.18329	beach with sand
328	3	0	2004303	2004	7	15	1620	476122	5.35504e+06	5310.91	42380.6	-55	11.616	12.4435	6.086	4.56443	0.394	11.6926	59	4	0.0405062	rock
328	4	0	2004303	2004	7	15	1620	422430	5.35796e+06	5252.28	22992.9	-126	12.36	12.601	11.1868	19.0387	0.165	14.9627	25	2	0.0766218	beach with sand
328	5	0	2004303	2004	7	15	1620	475175	5.35696e+06	3930.5	42240.1	-79	11.4083	12.6632	30.3494	26.5015	0.259	12.2191	59	3	0.0350824	rock
328	6	1	2004303	2004	7	15	1620	437622	5334886	798.067	5051.61	-7	11.2043	12.5007	26.5191	45.6737	1.545	36.2366	23	1	0.177694	gravel beach
329	1	0	2004303	2004	7	17	1747	459147	5.3422e+06	8613.53	22705.5	-160	11.9214	13.6545	29.2592	2.6624	0.3	11.2351	28	3	0.0900521	rock
329	2	0	2004303	2004	7	17	1747	465921	5.34885e+06	6283.34	30710.5	-144	11.09	12.626	3.3775	24.0288	0.369	13.5501	67	4	0.0669364	rock
329	3	0	2004303	2004	7	17	1747	464920	5.34352e+06	9057.59	28593.8	-156	11.745	13.1115	37.6981	12.1473	0.365	14.6165	28	3	0.082519	rock
329	4	0	2004303	2004	7	17	1747	466328	5.34605e+06	8108.1	30405.2	-149	12.518	12.9159	8.75753	6.67185	0.365	12.7412	28	3	0.0742973	rock
329	5	0	2004303	2004	7	17	1747	468367	5.33404e+06	1863.52	32324	-83	11.8758	13.3529	39.7226	15.243	0.564	13.2581	65	2	0.103655	rock
329	6	1	2004303	2004	7	17	1747	438410	5335125	596.532	5049.73	-11	11.2043	12.5007	26.5191	45.6737	1.545	36.4168	23	1	0.174853	beach with sand
331	1	0	2004344	2004	5	25	1623	449734	5.33587e+06	1197.07	5386.24	-74	9.78546	10.0342	32.7527	10.5241	0.191	0.254307	17	2	0.132366	rock
331	2	0	2004344	2004	5	25	1623	418177	5.34024e+06	139.645	37214.3	-1	9.745	10.32	5.912	111.525	0.209	28.4248	21	1	0.170978	beach with sand
331	3	0	2004344	2004	5	25	1623	403945	5.36097e+06	9160.11	57449.9	-190	9.80778	10.9314	29.2302	37.9165	0.779	14.4619	18	2	0.0765357	beach with sand
331	4	0	2004344	2004	5	25	1623	427279	5.35033e+06	9394.4	31864.3	-185	10.1269	10.18	13.2514	2.23677	0.221	12.8941	34	3	0.10133	beach with sand
331	5	0	2004344	2004	5	25	1623	409934	5.35257e+06	6613.36	48497.1	-214	10.0472	10.7656	30.6559	14.8171	0.381	5.80548	35	2	0.108217	rock
331	6	1	2004344	2004	5	25	1623	438865	5335151	709.817	16098.8	-11	10.3592	10.2217	8.93142	34.9447	0.253	36.4168	23	1	0.173819	beach with sand
332	1	0	2004344	2004	5	26	1743	415511	5.36237e+06	3581.05	48271.8	-91	10.1223	9.78429	4.774	28.91	0.29	14.7776	18	2	0.0667642	rock
332	2	0	2004344	2004	5	26	1743	413656	5.36242e+06	4255.11	49826.7	-112	10.0615	10.53	11.2172	25.2009	0.29	14.975	18	2	0.0671086	beach with sand
332	3	0	2004344	2004	5	26	1743	420255	5.34821e+06	7349.62	37295	-189	10.179	10.4531	33.6483	2.06633	0.359	9.41153	21	2	0.12182	beach with sand
332	4	0	2004344	2004	5	26	1743	430832	5.33657e+06	1594	24205.5	-14	10.1656	10.5	45.9827	52.0746	1.57	28.4395	21	1	0.181611	beach with sand
332	5	0	2004344	2004	5	26	1743	441272	5.35325e+06	3617.91	23184.8	-142	9.13233	10.2791	20.0941	1.98217	0.168	16.0862	34	3	0.0746416	beach with sand
332	6	1	2004344	2004	5	26	1743	430112	5335621	406.581	24863.7	-4	10.125	11.165	10.3126	41.22	1.57	28.6305	21	1	0.185829	beach with sand
333	1	0	2004344	2004	5	28	1725	466915	5.35122e+06	6768.67	20526.6	-115	9.21947	10.345	7.24474	1.64153	0.136	12.241	67	3	0.0587146	rock
333	2	0	2004344	2004	5	28	1725	462332	5.33332e+06	2105.76	7479.62	-13	9.66625	10.25	28.1633	42.041	0.238	34.7632	50	1	0.112221	beach with sand
333	3	0	2004344	2004	5	28	1725	466585	5.34044e+06	8314.62	13044	-133	9.87971	11.041	9.44886	1.76486	0.192	14.5291	59	3	0.0900951	rock
333	4	0	2004344	2004	5	28	1725	433205	5.35516e+06	3625.12	29969.1	-134	9.55917	9.907	19.6649	3.58645	0.166	14.4018	34	3	0.0761052	gravel beach
333	5	0	2004344	2004	5	28	1725	418811	5.36516e+06	60.4617	47369.7	-1	10.6417	10.035	4.0125	18.311	0.197	6.54827	18	2	0.0579829	gravel beach
333	6	1	2004344	2004	5	28	1725	426527	5336346	867.174	28482.6	-12	10.53	10.505	35.7723	64.2632	1.57	27.9108	21	1	0.187336	beach with sand
334	1	0	2004344	2004	5	29	1718	402166	5.35263e+06	4537.19	55800.9	-161	10.4033	10.9462	10.1186	4.51991	0.231	9.93499	59	2	0.104214	beach with sand
334	2	0	2004344	2004	5	29	1718	470077	5.34137e+06	9262.28	16598.5	-122	9.72617	10.8238	3.87222	1.79413	0.221	13.5744	59	3	0.0813568	rock
334	3	0	2004344	2004	5	29	1718	412808	5.36544e+06	1838.71	52261.6	-17	10.0083	10.1087	14.242	15.2021	0.29	15.2764	18	1	0.0598338	gravel beach
334	4	0	2004344	2004	5	29	1718	402257	5.35299e+06	4892.12	55834	-172	10.4033	10.9462	10.1186	4.51991	0.231	9.93499	59	2	0.102966	beach with sand
334	5	0	2004344	2004	5	29	1718	454619	5.3435e+06	7652.87	8974.33	-169	9.5575	10.6059	3.94659	2.29962	0.154	12.7277	34	3	0.0886316	rock
334	6	1	2004344	2004	5	29	1718	429380	5336557	1324.59	25651.8	-14	10.554	10.8975	5.3355	36.4642	1.57	4.25638	21	1	0.183031	beach with sand
335	1	0	2004344	2004	5	30	1742	502731	5.33928e+06	8584.01	48013.6	-49	9.48529	10.7456	5.38296	3.04507	0.222	14.4249	39	4	0.0474366	beach with sand
335	2	0	2004344	2004	5	30	1742	505991	5.36154e+06	2382.75	57742.7	-68	9.54961	10.949	10.2679	3.3125	0.191	13.5951	34	3	0.0248375	rock
335	3	0	2004344	2004	5	30	1742	486190	5.36717e+06	4248.75	45176.9	-87	9.06475	10.1018	9.34305	5.13969	0.175	16.0101	34	2	0.0207481	gravel beach
335	4	0	2004344	2004	5	30	1742	504802	5.36376e+06	1280.37	57784.7	-88	9.772	10.5107	15.6682	7.38924	0.191	13.3642	34	3	0.0241918	rock
335	5	0	2004344	2004	5	30	1742	485742	5.35188e+06	11542.5	35338.4	-107	9.4425	10.6555	17.2838	1.91367	0.158	14.6244	59	4	0.0429168	beach with sand
335	6	1	2004344	2004	5	30	1742	468934	5338181	6014.11	14449.6	-128	10.1983	11.1594	14.7118	1.64015	0.221	13.9715	59	2	0.0934958	rock
336	1	0	2004344	2004	5	31	1558	504810	5.33129e+06	410.733	49963.7	-3	9.31687	9.5975	14.5826	32.8165	0.257	6.35965	34	3	0.0557445	beach with sand
336	2	0	2004344	2004	5	31	1558	464793	5.34745e+06	6029.11	16238.6	-153	8.98813	10.4875	14.6579	1.77313	0.141	13.531	28	3	0.0714562	rock
336	3	0	2004344	2004	5	31	1558	517076	5.33623e+06	3485.55	62146.9	-59	8.72385	10.5606	6.71332	5.75873	0.404	14.9083	34	3	0.0347381	beach with sand
336	4	0	2004344	2004	5	31	1558	444771	5.33483e+06	388.76	10185.7	-22	10.123	10.0217	15.7005	23.3703	0.185	0.246856	23	1	0.155869	rock
336	5	0	2004344	2004	5	31	1558	501490	5.35993e+06	6313.95	53017.7	-134	9.45	11.0693	5.15148	2.10318	0.191	13.2057	28	3	0.0261289	rock
336	6	1	2004344	2004	5	31	1558	479249	5330662	1073.13	24603.7	-15	10.6236	10.635	16.8551	9.79587	0.301	35.1009	67	2	0.102449	beach with sand
337	1	0	2004344	2004	6	4	1237	477724	5.34978e+06	10403.3	27404.3	-84	10.8823	11.97	1.93263	7.4625	0.527	12.6598	59	4	0.0546683	rock
337	2	0	2004344	2004	6	4	1237	485798	5.36386e+06	2472.43	42561.4	-71	10.0445	12.0587	3.37269	5.98747	0.407	13.05	59	3	0.0231157	rock
337	3	0	2004344	2004	6	4	1237	466565	5.33648e+06	4391.53	11774.2	-120	10.8965	12.3075	1.751	8.03414	0.623	12.1031	59	2	0.100297	rock
337	4	0	2004344	2004	6	4	1237	502207	5.329e+06	1851.75	47578.1	-65	9.59	11.9592	23.2509	19.4185	0.354	6.24331	28	3	0.0644828	beach with sand
337	5	0	2004344	2004	6	4	1237	484252	5.36858e+06	3880.5	44920.3	-103	10.7045	12.071	8.60869	26.3344	0.318	16.139	43	2	0.0200164	rock
337	6	1	2004344	2004	6	4	1237	473022	5329638	426.889	18721.8	-8	11.1975	11.7033	19.4736	28.2028	0.742	35.2321	84	1	0.110413	rock
338	1	0	2004344	2004	6	5	917	411710	5.34582e+06	1489.3	44690.6	-133	11.3644	11.2533	37.689	30.7872	0.178	9.05598	15	2	0.146399	beach with sand
338	2	0	2004344	2004	6	5	917	455244	5.34962e+06	1810.27	15092.3	-127	9.719	10.735	2.44336	28.4679	0.663	10.9994	28	3	0.0736516	rock
338	3	0	2004344	2004	6	5	917	406364	5.3637e+06	5729.04	56667.5	-168	10.9825	11.5917	65.9367	26.0122	0.607	15.0054	18	2	0.0669795	beach with sand
338	4	0	2004344	2004	6	5	917	373529	5.34023e+06	504.771	81621.4	-4	12.05	14.045	34.431	99.9344	1.68	24.3099	15	3	0.0827773	gravel beach
338	5	0	2004344	2004	6	5	917	397939	5.36901e+06	4913.99	66624.4	-138	11.0536	12.0842	76.8277	9.0363	0.498	15.7983	12	2	0.0559597	rock
338	6	1	2004344	2004	6	5	917	419232	5340397	1154.3	36197.8	-52	10.38	11.3925	115.026	52.1329	0.445	28.4248	21	1	0.170161	beach with sand
339	1	0	2004344	2004	6	6	1600	465120	5.36061e+06	995.882	27986.9	-28	10.6775	10.88	33.5464	22.7848	2.298	39.6005	78	3	0.0292282	rock
339	2	0	2004344	2004	6	6	1600	435468	5.34189e+06	7069.69	20825.9	-159	10.2106	11.5875	2.74327	15.0667	0.592	10.6813	23	2	0.143128	beach with sand
339	3	0	2004344	2004	6	6	1600	494098	5.36739e+06	1797.69	51105.2	-201	10.3608	11.385	2.98937	16.2874	0.272	5.05693	28	3	0.0229865	gravel beach
339	4	0	2004344	2004	6	6	1600	464086	5.39558e+06	159.605	61726.6	-9	10.265	11.03	22.3644	114.447	0.522	46.5495	28	1	0.0089966	beach with sand
339	5	0	2004344	2004	6	6	1600	488429	5.38606e+06	571.692	61443.4	-79	9.435	12.535	27.5898	56.2981	0.642	49.0688	34	1	0.0211356	rock
339	6	1	2004344	2004	6	6	1600	468341	5361465	1806.37	30074.7	-43	10.1589	11.5	3.43381	43.0747	0.247	6.73784	59	1	0.0245362	gravel beach
340	1	0	2004344	2004	6	7	1604	512807	5.35171e+06	642.384	60350.2	-11	10.7854	11.7882	2.89227	7.30553	0.385	6.83373	50	3	0.0297878	human structure
340	2	0	2004344	2004	6	7	1604	446472	5.34666e+06	6772.04	14795.4	-180	10.4882	12.1361	2.22977	4.82953	0.823	13.209	28	3	0.0894494	rock
340	3	0	2004344	2004	6	7	1604	479246	5.34382e+06	12474.4	26007.7	-122	11.0173	12.0532	1.98964	7.553	0.624	14.3577	34	4	0.0692609	beach with sand
340	4	0	2004344	2004	6	7	1604	519794	5.35892e+06	5038.22	69275.9	-69	10.4905	11.9227	3.74767	7.90806	0.39	11.52	50	3	0.0275924	beach with sand
340	5	0	2004344	2004	6	7	1604	492475	5.34776e+06	10886.4	39787.4	-98	10.8546	12.3083	1.95538	2.56757	0.296	11.1187	34	4	0.04593	beach with sand
340	6	1	2004344	2004	6	7	1604	474118	5356897	4189.65	29451.6	-84	10.2058	11.3429	2.913	36.0877	0.744	12.3981	75	3	0.0357712	gravel beach
341	1	0	2004344	2004	6	8	920	451495	5.33524e+06	1140.93	3527.88	-64	10.2912	10.26	2.4158	16.7342	0.501	38.0267	17	2	0.131462	rock
341	2	0	2004344	2004	6	8	920	467217	5.3508e+06	7093.28	20372.2	-119	10.345	11.9337	1.64153	3.19453	0.4	12.241	67	4	0.0598338	rock
341	3	0	2004344	2004	6	8	920	412086	5.35959e+06	7447.07	49650.8	-169	10.6228	11.889	44.8595	17.3239	0.556	9.74009	18	2	0.0775257	beach with sand
341	4	0	2004344	2004	6	8	920	418923	5.36487e+06	311.748	47102	-1	10.035	10.87	16.2702	38.8529	0.676	6.54827	18	2	0.0588868	beach with sand
341	5	0	2004344	2004	6	8	920	451743	5.34566e+06	5681.84	11574.3	-183	10.6104	11.949	2.68931	8.77215	0.76	9.83089	28	3	0.0863501	rock
341	6	1	2004344	2004	6	8	920	431296	5336225	1602.54	23716.3	-15	10.5	11.39	52.0746	20.0801	0.592	4.95402	21	1	0.182773	beach with sand
342	1	0	2004344	2004	6	10	1130	475821	5.35308e+06	7283.82	27920	-75	10.5142	11.5909	2.024	6.07806	0.755	11.3987	59	4	0.0453704	rock
342	2	0	2004344	2004	6	10	1130	510464	5.34845e+06	3221.82	57228.8	-99	10.7705	11.349	2.15438	33.8372	0.243	15.6675	34	4	0.0324997	beach with sand
342	3	0	2004344	2004	6	10	1130	443048	5.34007e+06	5557.35	13127.7	-141	10.4239	11.7564	2.45282	19.0359	0.456	10.9192	23	2	0.132625	beach with sand
342	4	0	2004344	2004	6	10	1130	433996	5.35197e+06	6656.91	27261.4	-182	10.1406	11.5843	2.49433	3.98229	0.306	15.0917	34	3	0.0884163	rock
342	5	0	2004344	2004	6	10	1130	439945	5.34928e+06	7058.98	21040.3	-177	10.162	11.369	1.66708	4.95473	0.397	12.2987	34	3	0.0889759	rock
342	6	1	2004344	2004	6	10	1130	469919	5333236	1147.32	15023.3	-77	11.022	11.636	3.1101	21.9875	0.845	13.2783	65	2	0.103741	rock
343	1	0	2004344	2004	6	11	1346	474301	5.34307e+06	11821.6	21147.2	-84	10.74	11.8864	1.65237	6.21533	0.403	14.0198	65	3	0.0746847	rock
343	2	0	2004344	2004	6	11	1346	489435	5.33982e+06	3859.19	34885	-135	10.835	11.7822	3.21973	6.80493	0.36	11.5352	34	3	0.0587146	beach with sand
343	3	0	2004344	2004	6	11	1346	513850	5.35635e+06	3993.73	62808.2	-90	10.6565	12.0319	2.75931	30.9	0.323	15.3031	28	3	0.0270759	rock
343	4	0	2004344	2004	6	11	1346	485999	5.36255e+06	2787.57	41820.9	-68	10.2608	11.5738	2.42325	7.14824	0.407	13.3297	59	3	0.0242349	rock
343	5	0	2004344	2004	6	11	1346	498145	5.32975e+06	2603.62	43457.5	-43	11.3133	12.4664	14.5656	20.6872	0.972	48.6335	53	3	0.0719728	beach with sand
343	6	1	2004344	2004	6	11	1346	476478	5340399	10545.9	22310.4	-134	10.8572	12.0728	2.4562	3.86469	0.351	14.947	67	3	0.077827	beach with sand
344	1	0	2004344	2004	6	12	1500	409151	5.36586e+06	2576.2	55488	-48	10.109	11.1967	5.80244	37.1173	0.953	15.9231	18	1	0.0584564	gravel beach
344	2	0	2004344	2004	6	12	1500	469078	5.34451e+06	11216.2	17294.6	-140	10.7619	11.8056	1.84313	34.9792	0.403	14.1203	28	3	0.0748999	rock
344	3	0	2004344	2004	6	12	1500	467956	5.35924e+06	3297.56	27917.3	-61	10.1565	11.53	3.60544	35.388	2.298	6.15914	75	1	0.0312513	rock
344	4	0	2004344	2004	6	12	1500	451867	5.34034e+06	6025	6571.09	-163	10.5909	12.31	2.25875	6.81417	0.501	14.1631	17	2	0.105549	rock
344	5	0	2004344	2004	6	12	1500	458611	5.34316e+06	7628.55	9368.45	-171	10.6441	11.9214	1.79007	29.2592	0.58	11.1632	28	3	0.0864362	rock
344	6	1	2004344	2004	6	12	1500	436922	5335110	1214.07	18039.2	-9	10.0775	11.285	70.4554	59.0681	0.592	36.2366	23	1	0.17778	beach with sand
345	1	0	2004344	2004	6	13	1352	406537	5.3547e+06	8284.86	52447.7	-213	10.9943	12.5425	11.6387	4.91673	0.307	5.80083	59	2	0.0979725	beach with sand
345	2	0	2004344	2004	6	13	1352	423469	5.34611e+06	7398.81	33543.9	-178	10.3422	11.6314	12.9486	48.9831	0.495	9.1129	21	2	0.130128	beach with sand
345	3	0	2004344	2004	6	13	1352	454592	5.3335e+06	1625.15	1095.97	-26	9.955	11.515	11.5766	18.5167	0.124	44.9047	17	1	0.129697	beach with sand
345	4	0	2004344	2004	6	13	1352	390245	5.36521e+06	9201.06	71610.1	-232	10.7906	12.375	52.6582	7.34646	0.416	9.66559	37	2	0.0630623	rock
345	5	0	2004344	2004	6	13	1352	446996	5.3507e+06	3306.95	18012.5	-162	10.2372	11.7243	2.66942	7.75131	0.3	15.0352	28	3	0.0742542	rock
345	6	1	2004344	2004	6	13	1352	422436	5337758	1201.02	32675.3	-11	10.9217	11.5217	106.287	17.6943	0.445	27.6191	21	1	0.1823	beach with sand
346	1	0	2004344	2004	6	14	1927	470879	5.33878e+06	6767.52	16483	-133	10.9288	12.283	1.6478	36.4592	0.373	14.0334	65	3	0.0877276	rock
346	2	0	2004344	2004	6	14	1927	399070	5.35119e+06	2001.08	58310.6	-63	10.446	11.4125	34.1757	84.9775	0.692	33.6215	21	2	0.106625	beach with sand
346	3	0	2004344	2004	6	14	1927	453962	5.33322e+06	1320.82	1644.47	-20	9.955	11.515	11.5766	18.5167	0.124	12.9982	17	1	0.132754	rock
346	4	0	2004344	2004	6	14	1927	467266	5.3374e+06	5235.33	12643.2	-129	10.8965	12.3075	1.751	8.03414	0.623	14.0709	59	2	0.0973268	rock
346	5	0	2004344	2004	6	14	1927	471719	5.34678e+06	12435.6	20761	-128	10.8433	11.98	3.79994	2.65556	0.494	14.1262	67	4	0.0696053	rock
346	6	1	2004344	2004	6	14	1927	432553	5337723	3190.45	22624.7	-44	10.2831	11.13	29.5691	32.1661	0.592	10.4763	23	2	0.174896	beach with sand
347	1	0	2004344	2004	6	15	1425	419179	5.35683e+06	7222.42	42152.6	-164	10.4563	11.935	1.8534	4.13314	0.24	14.076	25	2	0.0839396	gravel beach
347	2	0	2004344	2004	6	15	1425	432566	5.33725e+06	2720.72	22550.3	-33	10.2831	11.13	29.5691	32.1661	0.592	10.4763	23	1	0.177005	beach with sand
347	3	0	2004344	2004	6	15	1425	453766	5.33335e+06	1135.1	1675.5	-21	9.955	11.515	11.5766	18.5167	0.124	12.9982	17	1	0.132926	rock
347	4	0	2004344	2004	6	15	1425	487723	5.34244e+06	6752.7	33711.2	-152	10.7835	12.2295	2.55153	6.72871	0.403	10.7617	34	4	0.0569928	beach with sand
347	5	0	2004344	2004	6	15	1425	482096	5.34575e+06	12144.8	29370.2	-122	11.2046	12.4642	1.67421	4.32353	0.519	12.3108	34	4	0.0582411	beach with sand
347	6	1	2004344	2004	6	15	1425	442782	5336500	2159.39	12327.6	-60	9.98833	11.2275	40.6096	34.7514	0.456	43.2249	23	2	0.153244	beach with sand
348	1	0	2004344	2004	6	16	1507	419381	5.34531e+06	4344.72	37166.2	-171	10.3594	11.6817	2.60775	13.5293	0.205	9.45197	21	2	0.14033	beach with sand
348	2	0	2004344	2004	6	16	1507	463178	5.34766e+06	4722.84	15487.7	-117	10.0575	10.9625	1.5154	6.19338	0.753	11.4727	28	3	0.0721019	rock
348	3	0	2004344	2004	6	16	1507	477302	5.33705e+06	7376.97	22490.4	-90	11.0505	12.5467	1.91054	6.25392	0.351	13.7183	67	3	0.0838104	beach with sand
348	4	0	2004344	2004	6	16	1507	411581	5.36201e+06	5424.11	51341.4	-140	10.735	11.7	9.85967	8.18991	0.552	14.7259	18	2	0.0696914	gravel beach
348	5	0	2004344	2004	6	16	1507	429446	5.34139e+06	6138.16	26412	-125	10.1571	11.5256	2.35092	41.5154	1.721	12.4518	21	2	0.160088	rock
348	6	1	2004344	2004	6	16	1507	441699	5335553	1670.44	13292	-28	10.1043	11.1442	37.5551	49.9155	0.456	12.5846	23	1	0.162541	beach with sand
349	1	0	2004344	2004	6	17	1409	422871	5.34344e+06	5338.54	33292.3	-130	10.3011	11.6794	3.3665	26.3451	0.495	9.81056	21	2	0.149111	beach with sand
349	2	0	2004344	2004	6	17	1409	463247	5.35761e+06	1552.75	24518	-51	9.85375	12.175	5.14838	27.1785	1.607	5.96924	67	3	0.0388274	rock
349	3	0	2004344	2004	6	17	1409	450245	5.34582e+06	5678.45	12229.5	-185	10.5377	11.665	2.56815	50.3911	0.76	10.0411	28	3	0.0878137	rock
349	4	0	2004344	2004	6	17	1409	476752	5.34178e+06	11824.6	22971.9	-110	10.6208	12.2517	1.90833	9.00986	0.351	13.9248	67	3	0.0757178	beach with sand
349	5	0	2004344	2004	6	17	1409	437185	5.35724e+06	813.999	28833	-31	10.1817	11.195	7.52	40.4195	0.134	6.49586	34	3	0.064655	beach with sand
349	6	1	2004344	2004	6	17	1409	441707	5336356	2459.06	13369.6	-57	10.1043	11.1442	37.5551	49.9155	0.456	13.5595	23	2	0.158194	beach with sand
350	1	0	2004344	2004	6	18	1415	387335	5.35843e+06	2247.4	71716.1	-58	10.9125	11.9157	51.0456	36.4058	0.153	10.2208	37	2	0.0745986	rock
350	2	0	2004344	2004	6	18	1415	370624	5.35335e+06	4476.22	86401.2	-41	11.988	13.4375	39.3575	31.9578	0.484	11.7277	34	4	0.053463	rock
350	3	0	2004344	2004	6	18	1415	354058	5.33612e+06	14848.2	100906	-143	12.7643	13.9017	1.72443	5.02775	0.511	12.0726	15	5	0.0397744	rock
350	4	0	2004344	2004	6	18	1415	396443	5.35494e+06	4309.71	61966.6	-95	10.8317	11.6885	9.61009	40.2962	0.555	9.76184	21	2	0.0910421	rock
350	5	0	2004344	2004	6	18	1415	420303	5.35487e+06	8811.88	40176.6	-152	9.93571	11.786	2.41267	4.52586	0.24	13.4533	25	2	0.0910421	rock
350	6	1	2004344	2004	6	18	1415	395768	5352019	1457.68	61712.5	-55	10.609	11.6557	50.8423	66.9842	0.209	38.1289	21	2	0.0990056	rock
351	1	0	2004344	2004	6	19	1425	356827	5.34179e+06	12815.3	98393.3	-111	12.0938	13.7225	4.19678	5.00218	0.454	11.9	15	5	0.0398605	rock
351	2	0	2004344	2004	6	19	1425	391255	5.37765e+06	1166.73	76914.2	-1	9.95	11.425	75.4632	116.643	0.746	37.9589	12	1	0.0420559	gravel beach
351	3	0	2004344	2004	6	19	1425	365037	5.3655e+06	6458.03	95097.3	-314	11.2821	12.1575	11.1494	2.575	0.182	8.4645	28	4	0.0366751	rock
351	4	0	2004344	2004	6	19	1425	355388	5.3359e+06	13545.8	99573.8	-114	12.699	14.1819	7.61671	6.412	0.511	12.3965	15	5	0.0428737	rock
351	5	0	2004344	2004	6	19	1425	381921	5.37828e+06	1923.14	85129.9	-77	10.8083	11.9133	33.5274	112.955	1.42	15.1781	14	2	0.0382678	rock
351	6	1	2004344	2004	6	19	1425	397086	5349710	583.282	59822.7	-12	11.56	11.0813	52.2465	55.064	0.209	0.0617289	21	1	0.110025	beach with sand
352	1	0	2004344	2004	6	20	1509	365307	5.34517e+06	7355.23	90274.2	-34	11.6617	13.2581	20.6759	5.35691	0.453	11.6231	21	5	0.0550988	beach with sand
352	2	0	2004344	2004	6	20	1509	364764	5.35414e+06	8177.32	92294	-48	11.8307	13.1889	9.2105	5.33245	0.51	11.5367	34	5	0.0405923	rock
352	3	0	2004344	2004	6	20	1509	400565	5.34959e+06	1109.09	56431.5	-52	11.5317	10.83	41.5924	18.1539	0.692	42.2292	54	2	0.115234	beach with sand
352	4	0	2004344	2004	6	20	1509	400961	5.36794e+06	4667.54	63489.9	-115	10.8364	11.84	5.5919	55.9612	0.498	16.0582	18	2	0.0566054	rock
352	5	0	2004344	2004	6	20	1509	406136	5.36872e+06	1363.78	59594	-21	10.105	10.63	23.0213	37.4317	0.867	14.8583	18	1	0.052473	beach with sand
352	6	1	2004344	2004	6	20	1509	406488	5346212	496.911	49850.9	-12	10.7675	11.3225	78.3043	8.581	0.287	32.6439	59	1	0.140028	beach with sand
353	1	0	2004344	2004	6	21	1438	472660	5.34468e+06	12891.4	20406.2	-102	10.735	12.0569	1.63925	13.7518	0.403	12.642	65	3	0.0732211	rock
353	2	0	2004344	2004	6	21	1438	426984	5.33793e+06	2340.55	28173.4	-37	10.774	11.7892	11.75	6.04264	1.721	4.1899	21	1	0.181783	beach with sand
353	3	0	2004344	2004	6	21	1438	483707	5.33058e+06	179.118	29025.4	-3	9.9625	10.78	34.9818	40.9872	1.008	34.7851	67	2	0.0984891	beach with sand
353	4	0	2004344	2004	6	21	1438	456934	5.33383e+06	1299.92	2102.48	-27	10.3658	10.8425	3.90046	21.3372	0.124	5.93727	23	1	0.121346	beach with sand
353	5	0	2004344	2004	6	21	1438	479299	5.33668e+06	6939.24	24440.6	-72	11.21	12.683	1.87385	5.73123	0.351	14.2459	67	3	0.0838535	beach with sand
353	6	1	2004344	2004	6	21	1438	440418	5337512	3534.23	14835.8	-76	10.3556	11.5506	10.4965	30.8272	0.35	13.7192	23	2	0.1563	beach with sand
354	1	0	2004344	2004	6	22	1428	438808	5.33854e+06	4014.31	16632.7	-80	10.2945	11.3772	3.81282	34.0603	0.35	13.4123	23	2	0.155955	beach with sand
354	2	0	2004344	2004	6	22	1428	469736	5.33636e+06	4233.89	14895.3	-110	11.1594	12.1328	1.64015	19.1562	0.373	14.2555	65	2	0.0972408	rock
354	3	0	2004344	2004	6	22	1428	429955	5.34264e+06	7370.36	26277.8	-160	10.1571	11.5256	2.35092	41.5154	0.349	12.3027	21	2	0.150316	beach with sand
354	4	0	2004344	2004	6	22	1428	409300	5.35092e+06	4848.82	48505.3	-198	10.7345	12.2492	7.47225	13.3152	0.29	6.00987	35	2	0.117343	rock
354	5	0	2004344	2004	6	22	1428	442913	5.35605e+06	1338.78	24650.4	-35	9.9625	11.055	7.91778	53.758	0.259	6.78746	54	2	0.0643967	beach with sand
354	6	1	2004344	2004	6	22	1428	444610	5335493	978.979	10386.3	-44	10.0217	11.2038	23.3703	42.4051	0.456	0.246856	23	1	0.152512	rock
356	1	0	2004412	2004	5	26	1733	471509	5.35581e+06	5898.39	27059.4	-92	9.34684	10.2382	3.62967	2.43856	0.158	11.9293	81	4	0.0408075	gravel beach
356	2	0	2004412	2004	5	26	1733	421795	5.34142e+06	3695.23	33893.7	-150	10.4482	10.3386	55.3884	3.21975	0.482	9.16426	21	2	0.164134	beach with sand
356	3	0	2004412	2004	5	26	1733	428498	5.35426e+06	5390.44	33076	-146	10.1081	10.354	14.6522	2.31358	0.157	13.6739	34	3	0.08338	beach with sand
356	4	0	2004412	2004	5	26	1733	415437	5.34534e+06	2848.28	41003.4	-162	10.3477	10.3656	44.1743	26.3517	0.209	9.30983	21	2	0.14584	gravel beach
356	5	0	2004412	2004	5	26	1733	479314	5.35396e+06	6484.71	31234.7	-73	9.21206	10.4146	3.12048	2.21806	0.159	11.7175	59	4	0.0410228	rock
356	6	1	2004412	2004	5	26	1733	438675	5336697	2168.36	16441.1	-31	10.3592	10.2217	8.93142	34.9447	0.253	5.70676	23	2	0.165942	beach with sand
357	1	0	2004412	2004	5	28	1710	454357	5.34438e+06	6881.89	9992.82	-179	9.33708	10.525	2.73771	2.24992	0.154	13.4031	34	3	0.0863071	rock
357	2	0	2004412	2004	5	28	1710	407063	5.34707e+06	639.413	49539.1	-43	10.5167	10.64	56.9752	41.6929	0.293	0.0541305	59	2	0.135982	beach with sand
357	3	0	2004412	2004	5	28	1710	469575	5.34757e+06	10150.7	19672.2	-135	9.27176	10.5446	15.6119	1.6334	0.152	14.481	67	4	0.068443	rock
357	4	0	2004412	2004	5	28	1710	452524	5.34527e+06	6114.33	11128.1	-183	9.19071	10.5663	12.0583	2.48938	0.181	10.6733	28	3	0.086221	rock
357	5	0	2004412	2004	5	28	1710	442565	5.35059e+06	5722.8	20379.1	-172	9.20813	10.0125	24.3455	2.38246	0.168	15.0726	54	3	0.0805389	rock
357	6	1	2004412	2004	5	28	1710	431909	5335661	1120.32	23081	-11	11.825	11.165	12.1728	18.7972	0.776	31.2463	23	1	0.184409	beach with sand
358	1	0	2004412	2004	5	29	1651	461866	5.35957e+06	53.0873	26094.1	-1	9.05333	9.85375	9.60936	3.91275	0.157	37.8957	59	3	0.0343507	tidal flat or veg
358	2	0	2004412	2004	5	29	1651	431339	5.34256e+06	7433.3	24985.4	-162	10.108	10.2719	17.8945	2.30382	0.235	12.2728	21	2	0.14726	beach with sand
358	3	0	2004412	2004	5	29	1651	403268	5.36221e+06	8360.56	58688	-196	9.84833	10.9293	7.89508	52.7723	1.555	14.951	18	2	0.0736516	beach with sand
358	4	0	2004412	2004	5	29	1651	408055	5.34731e+06	1035.4	48643.9	-97	10.5589	10.9058	39.0908	29.2602	0.293	0.0548905	35	2	0.135982	beach with sand
358	5	0	2004412	2004	5	29	1651	421506	5.36144e+06	2197.74	43006.3	-45	9.515	9.84833	10.546	5.43175	0.171	15.2541	25	2	0.0661185	gravel beach
358	6	1	2004412	2004	5	29	1651	430663	5336819	1723.81	24412.3	-19	10.7425	10.5	45.9827	52.0746	1.57	28.4395	21	1	0.181094	beach with sand
359	1	0	2004412	2004	5	30	1644	423587	5.34741e+06	8429.5	33958.8	-179	10.2482	10.2517	15.5121	1.57182	0.243	9.10701	21	2	0.121217	beach with sand
359	2	0	2004412	2004	5	30	1644	429745	5.35281e+06	6116.17	31210.1	-166	10.1108	10.2186	22.5838	2.23292	0.221	14.0381	34	3	0.0873832	beach with sand
359	3	0	2004412	2004	5	30	1644	416892	5.35785e+06	7181.86	44705.2	-140	10.006	9.955	13.5678	4.51889	0.171	13.641	18	2	0.0818303	gravel beach
359	4	0	2004412	2004	5	30	1644	395790	5.36666e+06	7796.35	67384.3	-205	10.1195	10.8936	55.4219	21.0838	1.232	10.2912	12	2	0.0615126	rock
359	5	0	2004412	2004	5	30	1644	427536	5.342e+06	6324.59	28452.1	-126	10.0882	10.3338	15.8763	7.94925	1.57	9.89375	21	2	0.157763	beach with sand
359	6	1	2004412	2004	5	30	1644	422512	5338807	1859.6	32740.9	-37	10.663	10.6375	30.2877	10.3187	1.57	4.23852	21	1	0.178813	rock
360	1	0	2004412	2004	5	31	1527	466663	5.35144e+06	6475.6	20666.4	-112	9.21947	10.345	7.24474	1.64153	0.136	12.2196	67	3	0.0584133	rock
360	2	0	2004412	2004	5	31	1527	444820	5.33806e+06	3248.64	10772.7	-104	10.1105	10.1438	21.3785	4.79164	0.185	12.6456	23	2	0.138264	rock
360	3	0	2004412	2004	5	31	1527	416591	5.34634e+06	4307.93	40177.8	-180	10.3071	10.4094	31.1584	4.07027	0.747	9.70961	21	2	0.137833	gravel beach
360	4	0	2004412	2004	5	31	1527	442141	5.34429e+06	9866.41	16184.1	-157	9.365	10.424	14.6762	1.85831	0.18	10.3618	23	3	0.110714	beach with sand
360	5	0	2004412	2004	5	31	1527	468577	5.33792e+06	5753.62	14067.2	-129	10.0841	11.1233	17.9934	1.74523	0.221	14.2046	59	2	0.094701	rock
360	6	1	2004412	2004	5	31	1527	423666	5337063	822.835	31402.4	-7	9.5675	10.9217	6.58214	101.544	1.57	26.4827	21	1	0.184968	tidal flat or veg
361	1	0	2004412	2004	6	1	1510	394960	5.35802e+06	5940.72	64476.7	-171	10.6517	11.9371	39.5062	13.153	0.555	5.82308	21	2	0.0832508	gravel beach
361	2	0	2004412	2004	6	1	1510	468315	5.33833e+06	6151.16	13923.6	-128	11.1261	12.2511	1.50577	4.728	0.373	14.0029	59	2	0.0941845	rock
361	3	0	2004412	2004	6	1	1510	387956	5.36155e+06	5013.69	72289.7	-147	10.8606	12.44	12.2738	10.948	0.153	12.5124	37	3	0.0678834	rock
361	4	0	2004412	2004	6	1	1510	438863	5.35146e+06	4840.88	23448.4	-174	10.168	11.1263	1.68823	10.7082	0.301	15.9562	34	3	0.0834661	rock
361	5	0	2004412	2004	6	1	1510	435316	5.34224e+06	7399.58	21143.1	-160	10.2106	11.5875	2.74327	15.0667	0.592	10.826	23	2	0.141018	beach with sand
361	6	1	2004412	2004	6	1	1510	425113	5337198	1243.8	29973.1	-17	10.704	11.636	81.4518	7.4411	0.445	27.771	21	1	0.184538	beach with sand
362	1	0	2004412	2004	6	2	1325	368272	5.33824e+06	1043.15	86768.4	-28	11.8794	13.6667	100.965	39.2966	0.329	11.5538	15	4	0.0732211	rock
362	2	0	2004412	2004	6	2	1325	420095	5.34705e+06	6221.13	37081.4	-183	10.4781	11.6992	1.90008	21.7908	0.205	9.50103	21	2	0.128449	beach with sand
362	3	0	2004412	2004	6	2	1325	374184	5.34197e+06	248.127	81125	-4	12.02	13.5425	133.871	180.548	1.68	30.7072	15	2	0.0805389	gravel beach
362	4	0	2004412	2004	6	2	1325	450773	5.33838e+06	3847.61	5765.6	-134	10.6041	11.698	2.72142	23.6727	0.501	10.8285	17	2	0.117085	rock
362	5	0	2004412	2004	6	2	1325	381220	5.37745e+06	2827.13	85382	-108	11.0693	12.025	8.56155	140.552	1.42	15.2666	14	2	0.0392579	beach with sand
362	6	1	2004412	2004	6	2	1325	406610	5346056	299.193	49729.4	-9	10.7675	11.3225	78.3043	8.581	0.287	32.6439	59	1	0.140717	beach with sand
363	1	0	2004412	2004	6	3	1410	378870	5.36777e+06	6779.24	83078.2	-264	10.9561	11.9344	22.7321	4.2275	0.241	9.23627	28	3	0.0516982	rock
[truncated: 29,111 more rows]
